# Supplementary material for: Insights into cellular behavior and micromolecular communication in urothelial micrografts
Source: Sci Rep. 2023 Aug 21;13:13589. doi: 10.1038/s41598-023-40049-0 (PMC10442416; doi:10.1038/s41598-023-40049-0)
Supplement: Supplementary file 3 — Supplementary Table 1. [file 41598_2023_40049_MOESM3_ESM.xlsx]

## Sheet: gProfiler_hsapiens_31 3 2023 12
source	term_name	term_id	highlighted	adjusted_p_value		negative_log10_of_adjusted_p_value	term_size	query_size	intersection_size	effective_domain_size	intersections
GO:MF	cell adhesion molecule binding	GO:0050839	TRUE	1.70427e-32	4.77685e+16	561	450	90	20171	CD9,GPRC5A,VCL,CTNNA1,HSPA5,DSG2,LAMA3,ENO1,ACTN2,CAPZB,FBLN1,RAB10,CTTN,CHMP5,ICAM1,ITGA6,HSP90AB1,DSP,TBC1D10A,PACSIN2,FERMT1,CHMP4B,EHD4,YKT6,PFN1,HSPA8,EHD1,CD81,VWF,PTK7,SPTBN1,PARK7,PRDX1,PPL,EPCAM,TGFBI,CALD1,GIPC1,KTN1,MYO1B,ACTN4,COL5A1,POSTN,LDHA,DSC2,ANXA1,TLN1,SDCBP,RDX,THBS1,ADAM10,RAB1A,IDH1,SEMA7A,CDH13,PSMB6,MSN,PTPRJ,ALDOA,ITGB1,CCT8,TAGLN2,ITGA5,YWHAZ,FBN1,YWHAB,EEF2,SLC3A2,CTNN…
GO:MF	cadherin binding	GO:0045296	FALSE	4.42975e-17	3.13536e+16	334	450	58	20171	GPRC5A,VCL,CTNNA1,HSPA5,ENO1,CAPZB,RAB10,CTTN,CHMP5,ITGA6,HSP90AB1,TBC1D10A,PACSIN2,CHMP4B,EHD4,YKT6,PFN1,HSPA8,EHD1,SPTBN1,PARK7,PRDX1,PPL,EPCAM,CALD1,GIPC1,KTN1,MYO1B,LDHA,ANXA1,TLN1,RDX,RAB1A,IDH1,CDH13,PSMB6,PTPRJ,ALDOA,ITGB1,CCT8,TAGLN2,YWHAZ,YWHAB,EEF2,SLC3A2,CTNNB1,VASN,KIF5B,RPL15,RUVBL1,SFN,EPS8L2,IST1,ANXA2,SRC,CD2AP,CTNND1,RACK1
GO:MF	protein-containing complex binding	GO:0044877	TRUE	8.83357e-11	2.50539e+16	1304	450	100	20171	CD9,VIM,CD44,VCL,CTNNA1,HSPA5,LAMA3,GNAI3,WDR1,TFRC,ACTB,RAB7A,ACTN2,CAPZB,FBLN1,CTTN,GNAS,ICAM1,ITGA6,HSP90AB1,MMP9,FERMT1,NAPA,SLC9A3R1,HSPA8,CD81,VWF,MACROH2A1,HRG,GNAI2,ACTR3,SPTBN1,PARK7,TSNAX,VPS4B,EPCAM,TGFBI,PLS1,ANXA11,CD93,RAP1B,GNAI1,FLNC,MYO1B,PRKCSH,ACTN4,ARPC1B,COL5A1,LGALS3,VPS4A,KRAS,SORT1,RAC1,TLN1,SDCBP,THBS1,ADAM10,ACTR2,SEMA7A,LUM,CDH13,COL6A2,IQGAP2,SERPINH1,TAGLN,ITGB1,MYO1E…
GO:MF	protein binding	GO:0005515	FALSE	1.33082e-10	2.48759e+16	14778	450	420	20171	FUCA2,LAP3,RALA,PSMB1,VTA1,CD9,GPRC5A,MDH1,EHD2,VIM,CD44,GRN,SARS1,VCL,VCAN,RAB27B,PSMA4,TNC,CTNNA1,HSPA5,DSG2,HEXB,LAMA3,GDI2,LAMC2,NCKAP1,GNAI3,ME1,YBX1,ISOC1,NEO1,RHOA,NUCB2,CDC42,WDR1,TFRC,MGLL,ENO1,ACTB,RAB7A,GPC4,STXBP2,ACTN2,CAPZB,FBLN1,CEACAM1,STX7,AFP,APLP2,RAB10,CD82,CTTN,B4GALT1,CHMP5,CEACAM6,MMP2,GNAS,GANAB,ICAM1,GLG1,ITGA6,SNAP23,MYL6,DPYSL2,CRTAC1,HSP90AB1,DSP,NRP1,MACROH2A2,TBC1D10…
GO:MF	extracellular matrix structural constituent	GO:0005201	TRUE	9.04426e-05	190436271218919	174	450	34	20171	VCAN,TNC,LAMA3,LAMC2,FBLN1,OGN,COL1A1,VWF,COL12A1,EFEMP1,TGFBI,COL5A1,EMILIN2,POSTN,COL4A2,LAMC1,THBS1,LUM,COL6A2,TINAGL1,ECM1,HAPLN1,FBN1,COL3A1,FGG,LAMB2,VWA1,ADIPOQ,BGN,COL4A1,AGRN,COL4A6,COL15A1,SPON1
GO:MF	identical protein binding	GO:0042802	FALSE	0.0020073	1.76974e+16	2086	450	116	20171	EHD2,VIM,SARS1,CTNNA1,HEXB,ME1,CDC42,TFRC,MGLL,ENO1,ACTB,ACTN2,FBLN1,CEACAM1,APLP2,CEACAM6,DPYSL2,HSP90AB1,PACSIN2,PYGL,PSMC6,GSS,MMP9,PSMA7,CHMP4B,CEACAM5,MET,HSPB1,BLMH,COL1A1,SLC9A3R1,CTSC,EHD1,VWF,TPI1,MAN2A1,GNPDA1,STC2,PDCD10,TFG,NCL,PARK7,PRDX1,SERPINC1,VPS4B,TGFBI,CAT,GLIPR2,PRDX4,GIPC1,SDC4,SDCBP2,YWHAH,ACTN4,CLIP1,AOC3,KRAS,LDHA,TPP2,PSAT1,EPRS1,SDCBP,THBS1,ADAM10,IDH1,WARS1,CDH13,APP,P…
GO:MF	enzyme binding	GO:0019899	FALSE	0.0514454	1628865335479404	2082	450	113	20171	RALA,SARS1,VCL,HSPA5,GDI2,NCKAP1,YBX1,RHOA,CDC42,TFRC,ENO1,ACTB,RAB7A,CEACAM1,DPYSL2,HSP90AB1,DSP,NRP1,AP1B1,PSMA3,TIMP1,GPI,MET,HSPB1,KPNB1,PFN1,COL1A1,SLC9A3R1,CTSC,HSPA8,EHD1,VWF,TPI1,CUTA,LMNB1,MACROH2A1,PDGFRB,STC2,PDCD10,NCL,SPTBN1,PARK7,SERPINC1,TCP1,CAT,SDC4,PSG8,YWHAH,PRKCSH,CAP1,LGALS3,SORT1,CAB39,RAC1,EPRS1,RDX,ADAM10,RHOF,WARS1,CLTC,APP,ECM1,RALB,IQGAP2,MSN,STOM,PTPRJ,ITGB1,EPS8,PTPRK…
GO:MF	carbohydrate derivative binding	GO:0097367	FALSE	33.6426	1.34731e+16	2300	450	114	20171	RALA,EHD2,CD44,SARS1,VCAN,RAB27B,TNC,HSPA5,LAMC2,GNAI3,ME1,RHOA,CDC42,ACTB,RAB7A,APLP2,RAB10,GNAS,HSP90AB1,NRP1,PYGL,PSMC6,GSS,PGK1,EHD4,RAB2A,CKM,GPI,CEACAM5,RAB3D,MET,RAB5C,HSPA8,EHD1,RAB5B,FRK,PTK7,MACROH2A1,PDGFRB,KNG1,HRG,GNAI2,ATP6V1A,ACTR3,CCT4,SERPINC1,RAB14,VPS4B,TCP1,RAP1B,GNAI1,MYO1B,PSMA1,ACTN4,COL5A1,UBA1,ACLY,VPS4A,POSTN,KRAS,GNS,RAC1,EPRS1,SDCBP,THBS1,RAB1A,ACTR2,ACTR1A,RHOF,WARS1,…
GO:MF	structural molecule activity	GO:0005198	FALSE	516.746	1.32867e+16	1095	450	72	20171	VIM,VCL,VCAN,TNC,CTNNA1,LAMA3,LAMC2,ACTB,ACTN2,FBLN1,MYL6,DSP,MACROH2A2,OGN,PSMD11,COL1A1,RPS13,VWF,COL12A1,LMNB1,MACROH2A1,ACTR3,SPTBN1,EFEMP1,PPL,TGFBI,PLS1,COPA,COPB1,ARPC1B,COL5A1,EMILIN2,POSTN,COL4A2,LAMC1,TLN1,THBS1,ACTR2,LUM,CLTC,COL6A2,TINAGL1,RPS8,ECM1,HAPLN1,MSN,PGM5,ARPC5,ARPC2,FBN1,TPM4,RPL13,KRT1,COL3A1,KRT8,RPS9,FGG,LAMB2,DAG1,RPL15,VWA1,ADIPOQ,BGN,COPB2,KRT10,COL4A1,AGRN,CLDN4,COL4…
GO:MF	integrin binding	GO:0005178	FALSE	731.535	1.21358e+16	158	450	26	20171	CD9,LAMA3,ACTN2,FBLN1,ICAM1,ITGA6,FERMT1,CD81,VWF,TGFBI,ACTN4,COL5A1,TLN1,THBS1,ADAM10,SEMA7A,ITGB1,ITGA5,FBN1,COL3A1,ADAM9,LAMB2,CD151,CALR,P4HB,SRC
GO:MF	cytoskeletal protein binding	GO:0008092	FALSE	138810	1.08576e+16	1004	450	64	20171	RALA,VCL,RAB27B,CTNNA1,RHOA,WDR1,ACTB,ACTN2,CAPZB,CEACAM1,RAB10,CTTN,B4GALT1,DPYSL2,HSP90AB1,PACSIN2,LGMN,FERMT1,RAB3D,PFN1,SLC9A3R1,ALDOC,ACTR3,SPTBN1,RAB14,PLS1,CALD1,GIPC1,KTN1,YWHAH,FLNC,MYO1B,ACTN4,ARPC1B,CLIP1,CAP1,TLN1,RDX,ACTR2,S100A8,GC,IQGAP2,MSN,TAGLN,ALDOA,ITGB1,CCT5,EPS8,MYO1E,ACTC1,ARPC5,CAPN2,ARPC2,PACSIN3,TPM4,KIF5B,DAG1,RAB6A,MYO1D,EPS8L2,ANXA2,P4HB,S100A4,MYO1C
GO:MF	actin binding	GO:0003779	FALSE	402575	1039515325259438	447	450	40	20171	VCL,CTNNA1,WDR1,ACTN2,CAPZB,CEACAM1,CTTN,FERMT1,PFN1,ACTR3,SPTBN1,PLS1,CALD1,GIPC1,YWHAH,FLNC,MYO1B,ACTN4,ARPC1B,CAP1,TLN1,RDX,ACTR2,GC,IQGAP2,MSN,TAGLN,ALDOA,ITGB1,EPS8,MYO1E,ARPC5,ARPC2,TPM4,DAG1,MYO1D,EPS8L2,P4HB,S100A4,MYO1C
GO:MF	signaling receptor binding	GO:0005102	FALSE	84240.8	1.00745e+16	1556	450	82	20171	RALA,CD9,GRN,LAMA3,LAMC2,GNAI3,CDC42,ACTN2,FBLN1,GNAS,ICAM1,GLG1,ITGA6,HSP90AB1,FERMT1,TIMP1,GPI,OGN,SLC9A3R1,HSPA8,CD81,VWF,FRK,PDGFRB,STC2,KNG1,HRG,GNAI2,EFEMP1,TNR,PARK7,TSNAX,TGFBI,COPA,GIPC1,C3,CANX,GNAI1,YWHAH,ACTN4,COL5A1,LGALS3,ANXA1,TMBIM1,TLN1,SDCBP,THBS1,ADAM10,SEMA7A,CLTC,APP,ECM1,S100A8,MSN,PTPRJ,ITGB1,ITGA5,VCP,FBN1,ARF4,COL3A1,ADAM9,GUSB,YWHAG,FGG,LAMB2,A2M,CD151,CALR,ADIPOQ,P4HB,P…
GO:MF	G protein activity	GO:0003925	TRUE	88125.3	1.00549e+16	42	450	14	20171	RALA,RAB27B,RHOA,CDC42,RAB7A,RAB10,RAB5C,RAB5B,RAP1B,KRAS,RAC1,RAB1A,RALB,ARF6
GO:MF	anion binding	GO:0043168	FALSE	911510	9040238409041162	2426	450	107	20171	RALA,EHD2,SARS1,RAB27B,HSPA5,GNAI3,ME1,RHOA,CDC42,ACTB,RAB7A,ACTN2,AFP,RAB10,GNAS,HSP90AB1,PACSIN2,PYGL,PSMC6,PSMA6,GSS,PGK1,EHD4,RAB2A,ANXA13,GSR,CKM,RAB3D,MET,PLOD3,PFN1,RAB5C,CTSC,HSPA8,EHD1,RAB5B,FRK,PTK7,MACROH2A1,PDGFRB,GNAI2,ATP6V1A,ACTR3,CCT4,QSOX1,RAB14,VPS4B,TCP1,SDCBP2,RAP1B,GNAI1,MYO1B,UBA1,ACLY,VPS4A,KRAS,PSAT1,GNS,RAC1,EPRS1,SDCBP,RAB1A,ACTR2,ACTR1A,RHOF,WARS1,CRABP2,S100A8,ARF1,RAL…
GO:MF	hydrolase activity	GO:0016787	FALSE	3.60099e+06	844357770884202	2413	450	105	20171	FUCA2,LAP3,PRSS22,RALA,EHD2,RAB27B,HSPA5,HEXB,CTSA,GNAI3,RHOA,CDC42,MGLL,RAB7A,RAB10,MMP2,GNAS,GANAB,DPYSL2,HSP90AB1,PSMC6,LGMN,PSMA6,MMP9,RAB2A,RAB3D,BLMH,CPD,RAB5C,CTSC,HSPA8,RAB5B,MAN2A1,LNPEP,GNPDA1,GNAI2,CCT4,PARK7,TSNAX,CTSD,RAB14,VPS4B,TCP1,CAT,PEPD,RAP1B,GNAI1,VPS4A,CNDP2,KRAS,TPP2,GNS,RAC1,ADAM10,RAB1A,RHOF,GALNS,NPEPPS,PSMB6,TINAGL1,ARF1,RALB,PTPRG,PTPRJ,ST14,MMP3,CCT5,PTPRK,CCT8,EEF1A1…
GO:MF	GTP binding	GO:0005525	FALSE	4.57471e+06	8339636646107573	385	450	34	20171	RALA,EHD2,RAB27B,GNAI3,RHOA,CDC42,RAB7A,RAB10,GNAS,HSP90AB1,EHD4,RAB2A,RAB3D,RAB5C,EHD1,RAB5B,GNAI2,RAB14,RAP1B,GNAI1,KRAS,RAC1,RAB1A,RHOF,ARF1,RALB,EEF1A1,ARF6,EEF2,ARF4,RAB6A,RHOG,TGM2,NME1
GO:MF	ribonucleoside triphosphate phosphatase activity	GO:0017111	FALSE	6.05902e+06	8217597515696427	668	450	46	20171	RALA,RAB27B,HSPA5,GNAI3,RHOA,CDC42,RAB7A,RAB10,GNAS,HSP90AB1,PSMC6,RAB2A,RAB3D,RAB5C,HSPA8,RAB5B,GNAI2,CCT4,RAB14,VPS4B,TCP1,RAP1B,GNAI1,VPS4A,KRAS,RAC1,RAB1A,RHOF,ARF1,RALB,CCT5,CCT8,EEF1A1,MYO1E,ATP1A1,CCT3,VCP,ARF6,CCT2,EEF2,ARF4,KIF5B,GNB2,RAB6A,RUVBL1,RHOG
GO:MF	calcium ion binding	GO:0005509	TRUE	7.99179e+06	8097355991942266	724	450	48	20171	EHD2,VCAN,HSPA5,DSG2,NUCB2,ACTN2,FBLN1,MYL6,CRTAC1,EHD4,ANXA13,NUCB1,EHD1,EFEMP1,PLS1,ANXA11,CD93,CANX,PRKCSH,ACTN4,AOC3,DSC2,ANXA1,THBS1,CDH13,S100A8,PCDH1,CAPN2,TKT,ANXA5,FBN1,TPM4,PCDH7,DAG1,CALR,ANXA2,PROS1,CIB1,PLSCR3,AGRN,PLSCR1,S100A13,S100A14,S100A4,S100A2,ANXA4,TGM2,PDCD6
GO:MF	small molecule binding	GO:0036094	FALSE	1.13238e+07	7946006799477053	2527	450	107	20171	RALA,EHD2,SARS1,RAB27B,HSPA5,GNAI3,ME1,RHOA,CDC42,ACTB,RAB7A,RAB10,GNAS,HSP90AB1,PYGL,PSMC6,GSS,PGK1,EHD4,RAB2A,GSR,CKM,GPI,RAB3D,MET,PLOD3,PFN1,RAB5C,HSPA8,EHD1,CD81,RAB5B,FRK,PTK7,PDGFRB,GNAI2,ATP6V1A,ACTR3,CCT4,QSOX1,PARK7,RAB14,VPS4B,TCP1,CAT,RAP1B,GNAI1,MYO1B,ACTN4,UBA1,ACLY,VPS4A,KRAS,PSAT1,RAC1,EPRS1,RAB1A,ACTR2,ACTR1A,IDH1,RHOF,WARS1,PGD,CRABP2,S100A8,ARF1,RALB,GC,HYOU1,TM7SF2,ALDOA,CCT5,…
GO:MF	GDP binding	GO:0019003	TRUE	1.86028e+07	7.73042e+16	71	450	15	20171	RALA,RAB27B,GNAI3,RHOA,RAB7A,RAB10,RAB2A,RAB5C,RAB5B,RAB14,RAP1B,GNAI1,KRAS,RALB,ARF6
GO:MF	guanyl ribonucleotide binding	GO:0032561	FALSE	2.09681e+08	7678441808333217	407	450	34	20171	RALA,EHD2,RAB27B,GNAI3,RHOA,CDC42,RAB7A,RAB10,GNAS,HSP90AB1,EHD4,RAB2A,RAB3D,RAB5C,EHD1,RAB5B,GNAI2,RAB14,RAP1B,GNAI1,KRAS,RAC1,RAB1A,RHOF,ARF1,RALB,EEF1A1,ARF6,EEF2,ARF4,RAB6A,RHOG,TGM2,NME1
GO:MF	guanyl nucleotide binding	GO:0019001	FALSE	2.09681e+08	7678441808333217	407	450	34	20171	RALA,EHD2,RAB27B,GNAI3,RHOA,CDC42,RAB7A,RAB10,GNAS,HSP90AB1,EHD4,RAB2A,RAB3D,RAB5C,EHD1,RAB5B,GNAI2,RAB14,RAP1B,GNAI1,KRAS,RAC1,RAB1A,RHOF,ARF1,RALB,EEF1A1,ARF6,EEF2,ARF4,RAB6A,RHOG,TGM2,NME1
GO:MF	ATP-dependent protein folding chaperone	GO:0140662	TRUE	3.57373e+07	7446877977816884	33	450	11	20171	HSPA5,HSP90AB1,HSPA8,CCT4,TCP1,HYOU1,CCT5,CCT8,CCT3,CCT2,HSPA4
GO:MF	protein kinase binding	GO:0019901	FALSE	3.89356e+07	7409652663335486	706	450	46	20171	RHOA,CDC42,TFRC,ACTB,CEACAM1,DPYSL2,HSP90AB1,DSP,NRP1,AP1B1,HSPB1,MACROH2A1,PDGFRB,PDCD10,SDC4,PSG8,PRKCSH,RAC1,ADAM10,RHOF,WARS1,CLTC,MSN,PTPRJ,ITGB1,PTPRK,EEF1A1,YWHAZ,EEF2,CTNNB1,ADAM9,YWHAG,PSG6,CEACAM3,PGAM1,SFN,RHOG,NPM1,PSG9,SRC,CTNND1,RACK1,PSG3,PSG7,PSG1,PSG4
GO:MF	molecular function regulator activity	GO:0098772	FALSE	8.21213e+07	7085544109916878	2006	450	89	20171	PRSS22,RALA,GPRC5A,GRN,RAB27B,GDI2,CTSA,RHOA,NUCB2,CDC42,RAB7A,FBLN1,STX7,APLP2,RAB10,GNAS,HSP90AB1,NRP1,TBC1D10A,TIMP1,NUCB1,GPI,MET,HSPB1,OGN,PSMD3,PFN1,RAB5C,SLC9A3R1,CTSC,RAB5B,MACROH2A1,STC2,KNG1,HRG,EFEMP1,PARK7,SERPINC1,COPA,C3,RAP1B,YWHAH,LGALS3,SERPINF1,KRAS,ANXA1,CAB39,RAC1,RAB1A,SEMA7A,RHOF,WARS1,ARHGDIA,APP,RALB,IQGAP2,SERPINH1,ITIH2,CD109,ANXA5,ALDH1A1,VCP,ARF6,PACSIN3,HTRA1,SPINT1,F…
GO:MF	actin filament binding	GO:0051015	FALSE	8.50877e+07	7070133251004963	221	450	24	20171	VCL,CTNNA1,WDR1,ACTN2,CAPZB,CTTN,FERMT1,ACTR3,SPTBN1,PLS1,FLNC,MYO1B,ACTN4,ARPC1B,TLN1,ACTR2,IQGAP2,TAGLN,MYO1E,ARPC5,ARPC2,TPM4,MYO1D,MYO1C
GO:MF	pyrophosphatase activity	GO:0016462	FALSE	1.16975e+09	6931905099899705	730	450	46	20171	RALA,RAB27B,HSPA5,GNAI3,RHOA,CDC42,RAB7A,RAB10,GNAS,HSP90AB1,PSMC6,RAB2A,RAB3D,RAB5C,HSPA8,RAB5B,GNAI2,CCT4,RAB14,VPS4B,TCP1,RAP1B,GNAI1,VPS4A,KRAS,RAC1,RAB1A,RHOF,ARF1,RALB,CCT5,CCT8,EEF1A1,MYO1E,ATP1A1,CCT3,VCP,ARF6,CCT2,EEF2,ARF4,KIF5B,GNB2,RAB6A,RUVBL1,RHOG
GO:MF	hydrolase activity, acting on acid anhydrides	GO:0016817	FALSE	1.22317e+09	6912512917082517	731	450	46	20171	RALA,RAB27B,HSPA5,GNAI3,RHOA,CDC42,RAB7A,RAB10,GNAS,HSP90AB1,PSMC6,RAB2A,RAB3D,RAB5C,HSPA8,RAB5B,GNAI2,CCT4,RAB14,VPS4B,TCP1,RAP1B,GNAI1,VPS4A,KRAS,RAC1,RAB1A,RHOF,ARF1,RALB,CCT5,CCT8,EEF1A1,MYO1E,ATP1A1,CCT3,VCP,ARF6,CCT2,EEF2,ARF4,KIF5B,GNB2,RAB6A,RUVBL1,RHOG
GO:MF	hydrolase activity, acting on acid anhydrides, in phosphorus-containing anhydrides	GO:0016818	FALSE	1.22317e+09	6912512917082517	731	450	46	20171	RALA,RAB27B,HSPA5,GNAI3,RHOA,CDC42,RAB7A,RAB10,GNAS,HSP90AB1,PSMC6,RAB2A,RAB3D,RAB5C,HSPA8,RAB5B,GNAI2,CCT4,RAB14,VPS4B,TCP1,RAP1B,GNAI1,VPS4A,KRAS,RAC1,RAB1A,RHOF,ARF1,RALB,CCT5,CCT8,EEF1A1,MYO1E,ATP1A1,CCT3,VCP,ARF6,CCT2,EEF2,ARF4,KIF5B,GNB2,RAB6A,RUVBL1,RHOG
GO:MF	kinase binding	GO:0019900	FALSE	1.45114e+09	6838289926279608	788	450	48	20171	RHOA,CDC42,TFRC,ACTB,CEACAM1,DPYSL2,HSP90AB1,DSP,NRP1,AP1B1,HSPB1,MACROH2A1,PDGFRB,PDCD10,PARK7,SDC4,PSG8,PRKCSH,CAB39,RAC1,ADAM10,RHOF,WARS1,CLTC,MSN,PTPRJ,ITGB1,PTPRK,EEF1A1,YWHAZ,EEF2,CTNNB1,ADAM9,YWHAG,PSG6,CEACAM3,PGAM1,SFN,RHOG,NPM1,PSG9,SRC,CTNND1,RACK1,PSG3,PSG7,PSG1,PSG4
GO:MF	enzyme inhibitor activity	GO:0004857	TRUE	1.97201e+09	6705090811304669	397	450	32	20171	APLP2,TIMP1,HSPB1,MACROH2A1,KNG1,HRG,SERPINC1,C3,LGALS3,SERPINF1,ANXA1,WARS1,APP,IQGAP2,SERPINH1,ITIH2,CD109,ANXA5,SPINT1,YWHAB,YWHAG,SFN,A2M,NPM1,ANXA2,PROS1,CIB1,ANXA4,RACK1,SERPINB5,C4B,C4A
GO:MF	GTPase activity	GO:0003924	FALSE	2.22618e+09	6652440632508414	333	450	29	20171	RALA,RAB27B,GNAI3,RHOA,CDC42,RAB7A,RAB10,GNAS,RAB2A,RAB3D,RAB5C,RAB5B,GNAI2,RAB14,RAP1B,GNAI1,KRAS,RAC1,RAB1A,RHOF,ARF1,RALB,EEF1A1,ARF6,EEF2,ARF4,GNB2,RAB6A,RHOG
GO:MF	protein folding chaperone	GO:0044183	FALSE	2.70728e+08	6567467575617267	60	450	13	20171	HSPA5,HSP90AB1,HSPB1,HSPA8,CCT4,TCP1,HYOU1,CCT5,CCT8,CCT3,CCT2,HSPA4,CALR
GO:MF	protein domain specific binding	GO:0019904	FALSE	2.91829e+09	6534870956405348	698	450	44	20171	EHD2,VIM,RAB27B,HSPA5,GNAI3,RHOA,CDC42,ACTN2,HSP90AB1,TBC1D10A,KPNB1,SLC9A3R1,HSPA8,NCL,YWHAH,VPS4A,OSTF1,TLN1,ADAM10,WARS1,CLTC,MVB12A,APP,ARF1,YWHAZ,VCP,YWHAB,DDB1,CTNNB1,ADAM9,GUSB,YWHAG,GNG12,DAG1,BANF1,RAB6A,MYO1D,IST1,PLSCR3,PLSCR1,SRC,CD2AP,RACK1,SPON1
GO:MF	purine nucleotide binding	GO:0017076	FALSE	6.06399e+08	6217241544347239	2020	450	87	20171	RALA,EHD2,SARS1,RAB27B,HSPA5,GNAI3,ME1,RHOA,CDC42,ACTB,RAB7A,RAB10,GNAS,HSP90AB1,PYGL,PSMC6,GSS,PGK1,EHD4,RAB2A,GSR,CKM,RAB3D,MET,PFN1,RAB5C,HSPA8,EHD1,RAB5B,FRK,PTK7,PDGFRB,GNAI2,ATP6V1A,ACTR3,CCT4,RAB14,VPS4B,TCP1,CAT,RAP1B,GNAI1,MYO1B,UBA1,ACLY,VPS4A,KRAS,RAC1,EPRS1,RAB1A,ACTR2,ACTR1A,IDH1,RHOF,WARS1,PGD,ARF1,RALB,HYOU1,TM7SF2,CCT5,CCT8,EEF1A1,MYO1E,ACTC1,ATP1A1,CCT3,ALDH1A1,VCP,ARF6,CCT2,EEF2…
GO:MF	peptidase regulator activity	GO:0061134	FALSE	8.77646e+08	6056680431718573	228	450	23	20171	PRSS22,FBLN1,APLP2,TIMP1,CTSC,KNG1,HRG,SERPINC1,C3,SERPINF1,APP,SERPINH1,ITIH2,CD109,VCP,SPINT1,A2M,ANXA2,PROS1,RACK1,SERPINB5,C4B,C4A
GO:MF	structural constituent of cytoskeleton	GO:0005200	TRUE	1.06843e+16	5971255362378482	108	450	16	20171	VIM,ACTB,DSP,LMNB1,ACTR3,SPTBN1,PPL,PLS1,ARPC1B,TLN1,ACTR2,MSN,ARPC5,ARPC2,AGRN,CD2AP
GO:MF	nucleoside phosphate binding	GO:1901265	FALSE	1087917811080996	5963403913040649	2179	450	91	20171	RALA,EHD2,SARS1,RAB27B,HSPA5,GNAI3,ME1,RHOA,CDC42,ACTB,RAB7A,RAB10,GNAS,HSP90AB1,PYGL,PSMC6,PSMA6,GSS,PGK1,EHD4,RAB2A,GSR,CKM,RAB3D,MET,PFN1,RAB5C,HSPA8,EHD1,RAB5B,FRK,PTK7,PDGFRB,GNAI2,ATP6V1A,ACTR3,CCT4,QSOX1,RAB14,VPS4B,TCP1,CAT,RAP1B,GNAI1,MYO1B,UBA1,ACLY,VPS4A,KRAS,RAC1,EPRS1,RAB1A,ACTR2,ACTR1A,IDH1,RHOF,WARS1,PGD,ARF1,RALB,HYOU1,TM7SF2,CCT5,CCT8,EEF1A1,MYO1E,ACTC1,ATP1A1,CCT3,ALDH1A1,VCP,AR…
GO:MF	calcium-dependent protein binding	GO:0048306	TRUE	1624475837149291	5.78929e+16	82	450	14	20171	ANXA11,ANXA1,VPS37B,S100A8,A2M,MYO1D,ANXA2,PLSCR3,S100A13,S100A14,S100A4,S100A2,ANXA4,PDCD6
GO:MF	laminin binding	GO:0043236	FALSE	1.97528e+16	5704371390710929	27	450	9	20171	LGALS3,THBS1,TINAGL1,ECM1,ITGB1,ADAM9,DAG1,BCAM,AGRN
GO:MF	nucleotide binding	GO:0000166	FALSE	2296765083678712	5638883422775974	2178	450	90	20171	RALA,EHD2,SARS1,RAB27B,HSPA5,GNAI3,ME1,RHOA,CDC42,ACTB,RAB7A,RAB10,GNAS,HSP90AB1,PYGL,PSMC6,GSS,PGK1,EHD4,RAB2A,GSR,CKM,RAB3D,MET,PFN1,RAB5C,HSPA8,EHD1,RAB5B,FRK,PTK7,PDGFRB,GNAI2,ATP6V1A,ACTR3,CCT4,QSOX1,RAB14,VPS4B,TCP1,CAT,RAP1B,GNAI1,MYO1B,UBA1,ACLY,VPS4A,KRAS,RAC1,EPRS1,RAB1A,ACTR2,ACTR1A,IDH1,RHOF,WARS1,PGD,ARF1,RALB,HYOU1,TM7SF2,CCT5,CCT8,EEF1A1,MYO1E,ACTC1,ATP1A1,CCT3,ALDH1A1,VCP,ARF6,CCT…
GO:MF	unfolded protein binding	GO:0051082	FALSE	239498151750515	5.6207e+16	114	450	16	20171	HSPA5,HSP90AB1,HSPB1,HSPA8,CCT4,TCP1,CANX,UGGT1,SERPINH1,HYOU1,CCT5,CCT8,CCT3,CCT2,CALR,NPM1
GO:MF	purine ribonucleoside triphosphate binding	GO:0035639	FALSE	2.59871e+16	5585242080660611	1848	450	80	20171	RALA,EHD2,SARS1,RAB27B,HSPA5,GNAI3,RHOA,CDC42,ACTB,RAB7A,RAB10,GNAS,HSP90AB1,PYGL,PSMC6,PSMA6,GSS,PGK1,EHD4,RAB2A,CKM,RAB3D,MET,RAB5C,HSPA8,EHD1,RAB5B,FRK,PTK7,PDGFRB,GNAI2,ATP6V1A,ACTR3,CCT4,RAB14,VPS4B,TCP1,RAP1B,GNAI1,MYO1B,UBA1,ACLY,VPS4A,KRAS,RAC1,EPRS1,RAB1A,ACTR2,ACTR1A,RHOF,WARS1,ARF1,RALB,HYOU1,CCT5,CCT8,EEF1A1,MYO1E,ACTC1,ATP1A1,CCT3,VCP,ARF6,CCT2,EEF2,ARF4,HSPA4,KIF5B,RAB6A,RUVBL1,MYO1…
GO:MF	growth factor binding	GO:0019838	FALSE	3026287485599567	5519089818058029	132	450	17	20171	GLG1,ITGA6,NRP1,COL1A1,PDGFRB,COL5A1,SORT1,SDCBP,THBS1,CD109,HTRA1,VASN,COL3A1,A2M,COL4A1,S100A13,IGF2R
GO:MF	binding	GO:0005488	FALSE	5858297988994667	5.23223e+16	18286	450	438	20171	FUCA2,LAP3,RALA,PSMB1,VTA1,CD9,GPRC5A,MDH1,EHD2,VIM,CD44,GRN,SARS1,VCL,VCAN,RAB27B,PSMA4,TNC,CTNNA1,HSPA5,DSG2,HEXB,LAMA3,GDI2,LAMC2,NCKAP1,GNAI3,ME1,YBX1,ISOC1,NEO1,RHOA,NUCB2,CDC42,WDR1,TFRC,MGLL,ENO1,ACTB,RAB7A,GPC4,STXBP2,ACTN2,CAPZB,FBLN1,CEACAM1,STX7,AFP,APLP2,RAB10,CD82,CTTN,B4GALT1,CHMP5,CEACAM6,MMP2,GNAS,GANAB,ICAM1,GLG1,ITGA6,SNAP23,MYL6,DPYSL2,CRTAC1,HSP90AB1,DSP,NRP1,MACROH2A2,TBC1D10…
GO:MF	ion binding	GO:0043167	FALSE	7233084735262151	5140676447132772	6079	450	191	20171	LAP3,RALA,EHD2,SARS1,VCAN,RAB27B,HSPA5,DSG2,GNAI3,ME1,RHOA,NUCB2,CDC42,ENO1,ACTB,RAB7A,ACTN2,FBLN1,AFP,APLP2,RAB10,B4GALT1,MMP2,GNAS,ITGA6,MYL6,CRTAC1,HSP90AB1,NRP1,PACSIN2,PYGL,PSMC6,PSMA6,GSS,MMP9,PGK1,TIMP1,EHD4,RAB2A,ANXA13,GSR,NUCB1,CKM,SLC1A5,RAB3D,MET,PLOD3,KPNB1,PFN1,CPD,RAB5C,COL1A1,VAT1,CTSC,HSPA8,EHD1,RAB5B,FRK,CUTA,PTK7,MAN2A1,LNPEP,MACROH2A1,PDGFRB,KNG1,HRG,GNAI2,ATP6V1A,ACTR3,EFEMP1…
GO:MF	ribonucleotide binding	GO:0032553	FALSE	8996829439680127	5045910512721642	1934	450	81	20171	RALA,EHD2,SARS1,RAB27B,HSPA5,GNAI3,ME1,RHOA,CDC42,ACTB,RAB7A,RAB10,GNAS,HSP90AB1,PYGL,PSMC6,GSS,PGK1,EHD4,RAB2A,CKM,RAB3D,MET,RAB5C,HSPA8,EHD1,RAB5B,FRK,PTK7,PDGFRB,GNAI2,ATP6V1A,ACTR3,CCT4,RAB14,VPS4B,TCP1,RAP1B,GNAI1,MYO1B,UBA1,ACLY,VPS4A,KRAS,RAC1,EPRS1,RAB1A,ACTR2,ACTR1A,RHOF,WARS1,ARF1,RALB,HYOU1,CCT5,CCT8,EEF1A1,MYO1E,ACTC1,ATP1A1,CCT3,VCP,ARF6,CCT2,EEF2,ARF4,UGP2,HSPA4,KIF5B,RAB6A,RUVBL1,M…
GO:MF	purine ribonucleotide binding	GO:0032555	FALSE	1313118718505609	4881696007755828	1917	450	80	20171	RALA,EHD2,SARS1,RAB27B,HSPA5,GNAI3,ME1,RHOA,CDC42,ACTB,RAB7A,RAB10,GNAS,HSP90AB1,PYGL,PSMC6,GSS,PGK1,EHD4,RAB2A,CKM,RAB3D,MET,RAB5C,HSPA8,EHD1,RAB5B,FRK,PTK7,PDGFRB,GNAI2,ATP6V1A,ACTR3,CCT4,RAB14,VPS4B,TCP1,RAP1B,GNAI1,MYO1B,UBA1,ACLY,VPS4A,KRAS,RAC1,EPRS1,RAB1A,ACTR2,ACTR1A,RHOF,WARS1,ARF1,RALB,HYOU1,CCT5,CCT8,EEF1A1,MYO1E,ACTC1,ATP1A1,CCT3,VCP,ARF6,CCT2,EEF2,ARF4,HSPA4,KIF5B,RAB6A,RUVBL1,MYO1D,…
GO:MF	extracellular matrix binding	GO:0050840	FALSE	1.73202e+16	4761447510874516	56	450	11	20171	TGFBI,LGALS3,THBS1,TINAGL1,ECM1,ITGB1,ADAM9,DAG1,BGN,BCAM,AGRN
GO:MF	exopeptidase activity	GO:0008238	TRUE	1741819778156755	4758996782394411	98	450	14	20171	LAP3,CTSA,BLMH,CPD,CTSC,LNPEP,PEPD,CNDP2,TPP2,ADAM10,NPEPPS,DPP7,DPP4,DPP3
GO:MF	endopeptidase inhibitor activity	GO:0004866	FALSE	4.96123e+16	430441103086264	178	450	18	20171	APLP2,TIMP1,KNG1,HRG,SERPINC1,C3,SERPINF1,APP,SERPINH1,ITIH2,CD109,SPINT1,A2M,ANXA2,PROS1,SERPINB5,C4B,C4A
GO:MF	aminopeptidase activity	GO:0004177	FALSE	5525259720364348	4257647302716153	38	450	9	20171	LAP3,BLMH,LNPEP,PEPD,TPP2,NPEPPS,DPP7,DPP4,DPP3
GO:MF	molecular function inhibitor activity	GO:0140678	FALSE	6753191098009545	4170490960684557	724	450	40	20171	NUCB2,STX7,APLP2,TBC1D10A,TIMP1,NUCB1,HSPB1,MACROH2A1,KNG1,HRG,SERPINC1,C3,LGALS3,SERPINF1,ANXA1,RHOF,WARS1,APP,IQGAP2,SERPINH1,ITIH2,CD109,ANXA5,PACSIN3,SPINT1,YWHAB,ARF4,YWHAG,SFN,A2M,EPS8L2,NPM1,ANXA2,PROS1,CIB1,ANXA4,RACK1,SERPINB5,C4B,C4A
GO:MF	peptidase inhibitor activity	GO:0030414	FALSE	821290997233259	4085502937763636	184	450	18	20171	APLP2,TIMP1,KNG1,HRG,SERPINC1,C3,SERPINF1,APP,SERPINH1,ITIH2,CD109,SPINT1,A2M,ANXA2,PROS1,SERPINB5,C4B,C4A
GO:BP	cell adhesion	GO:0007155	TRUE	7.123e-12	2.61473e+16	1521	451	109	21128	CD9,CD44,VCL,VCAN,TNC,CTNNA1,DSG2,LAMA3,LAMC2,NEO1,RHOA,CDC42,TFRC,ACTB,MCAM,GPC4,ACTN2,FBLN1,CEACAM1,RAB10,CTTN,B4GALT1,CEACAM6,MMP2,GNAS,ICAM1,ITGA6,DSP,NRP1,FERMT1,CEACAM5,HSPB1,COL1A1,CD81,VWF,COL12A1,PTK7,KNG1,HRG,TNR,EPCAM,TGFBI,SDC4,CEACAM8,CD93,ACTN4,COL5A1,AOC3,LGALS3,EMILIN2,POSTN,DSC2,ANXA1,LAMC1,RAC1,TLN1,RDX,THBS1,ADAM10,RAB1A,HAPLN3,CDH13,ARHGDIA,COL6A2,APP,S100A8,HAPLN1,MSN,PTPRJ,I…
GO:BP	regulation of cellular component organization	GO:0051128	TRUE	9.46292e-12	2602397505624424	2365	451	139	21128	RALA,EHD2,VIM,CD44,GRN,VCL,TNC,HSPA5,GDI2,NCKAP1,RHOA,CDC42,WDR1,TFRC,ENO1,ACTB,RAB7A,GPC4,ACTN2,CAPZB,CEACAM1,CTTN,CHMP5,ICAM1,ITGA6,DPYSL2,NRP1,PACSIN2,PSMC6,MMP9,FERMT1,CHMP4B,EHD4,NAPA,MET,PFN1,RAB5C,VAT1,HSPA8,EHD1,CAND1,RAB5B,PTK7,MACROH2A1,PDGFRB,HRG,PDCD10,ACTR3,SPTBN1,CCT4,TNR,PARK7,VPS4B,TCP1,PLS1,SDC4,C3,RAP1B,GNAI1,YWHAH,PRKCSH,ARPC1B,COL5A1,CLIP1,LGALS3,SERPINF1,ANXA1,LAMC1,RAC1,TLN1…
GO:BP	vesicle-mediated transport	GO:0016192	FALSE	5.8117e-11	2523569684292211	1638	451	112	21128	RALA,VTA1,CD9,EHD2,RAB27B,GDI2,GNAI3,CDC42,TFRC,ACTB,RAB7A,STXBP2,ACTN2,CEACAM1,STX7,RAB10,CTTN,CHMP5,SNAP23,DPYSL2,NRP1,TBC1D10A,PACSIN2,AP1B1,CHMP4B,EHD4,RAB2A,ANXA13,NAPA,RAB3D,MET,AP1S1,YKT6,RAB5C,HSPA8,EHD1,CD81,RAB5B,GNAI2,TFG,SPTBN1,RAB14,VPS4B,COPA,ANXA11,VPS26A,GIPC1,SDC4,C3,CD93,CANX,RAP1B,MYO1B,COPB1,AP1M2,CAP1,LGALS3,VPS4A,SORT1,ANXA1,RAC1,SDCBP,RDX,THBS1,RAB1A,ACTR1A,VPS37B,CDH13,CLT…
GO:BP	cell migration	GO:0016477	FALSE	1.45374e-07	2.28375e+16	1502	451	103	21128	CD9,CD44,GRN,VCL,VCAN,TNC,CTNNA1,HSPA5,HEXB,LAMA3,LAMC2,NCKAP1,NEO1,RHOA,CDC42,WDR1,MCAM,GPC4,FBLN1,CEACAM1,CTTN,B4GALT1,CEACAM6,MMP2,ICAM1,ITGA6,NRP1,LGMN,MMP9,FERMT1,TIMP1,GPI,MET,HSPB1,PFN1,COL1A1,SLC9A3R1,CD81,PTK7,PDGFRB,HRG,PDCD10,GNAI2,TNR,GLIPR2,GIPC1,SDC4,ACTN4,COL5A1,CAP1,LGALS3,EMILIN2,SERPINF1,ANXA1,LAMC1,RAC1,SDCBP,RDX,THBS1,ADAM10,RAB1A,SEMA7A,RHOF,CDH13,APP,ECM1,S100A8,PTPRG,MSN,PT…
GO:BP	cell motility	GO:0048870	FALSE	3.23867e-07	2.14896e+16	1699	451	108	21128	CD9,CD44,GRN,VCL,VCAN,TNC,CTNNA1,HSPA5,HEXB,LAMA3,LAMC2,NCKAP1,NEO1,RHOA,CDC42,WDR1,ACTB,MCAM,GPC4,FBLN1,CEACAM1,CTTN,B4GALT1,CEACAM6,MMP2,ICAM1,ITGA6,NRP1,LGMN,MMP9,FERMT1,TIMP1,GPI,MET,HSPB1,PFN1,COL1A1,SLC9A3R1,CD81,PTK7,PDGFRB,HRG,PDCD10,GNAI2,ACTR3,TNR,GLIPR2,GIPC1,SDC4,ACTN4,COL5A1,CAP1,LGALS3,EMILIN2,SERPINF1,ANXA1,LAMC1,RAC1,SDCBP,RDX,THBS1,ADAM10,RAB1A,SEMA7A,RHOF,CDH13,APP,ECM1,S100A8,P…
GO:BP	regulation of cell migration	GO:0030334	FALSE	4.69326e-05	2.03285e+16	926	451	76	21128	CD9,GRN,VCL,TNC,HSPA5,LAMA3,LAMC2,RHOA,MCAM,FBLN1,CEACAM1,CEACAM6,MMP2,ICAM1,ITGA6,NRP1,LGMN,MMP9,FERMT1,TIMP1,GPI,MET,HSPB1,PFN1,COL1A1,SLC9A3R1,CD81,PDGFRB,HRG,PDCD10,GNAI2,TNR,GLIPR2,SDC4,ACTN4,LGALS3,EMILIN2,SERPINF1,ANXA1,RAC1,SDCBP,RDX,THBS1,ADAM10,SEMA7A,CDH13,APP,ECM1,PTPRG,MSN,PTPRJ,ITGB1,PTPRK,ITGA5,ARF6,COL3A1,ADAM9,CLIC4,DAG1,RHOG,CD151,CALR,MYADM,ADIPOQ,CIB1,IFITM1,CLDN4,S100A14,CD47…
GO:BP	response to wounding	GO:0009611	FALSE	0.000164549	1978370421698905	574	451	59	21128	CD9,CD44,GRN,VCL,TNC,CTNNA1,RHOA,ACTB,MCAM,FBLN1,CEACAM1,B4GALT1,CHMP5,MMP2,GNAS,DSP,NRP1,FERMT1,CHMP4B,TIMP1,HSPB1,COL1A1,VWF,PTK7,PDGFRB,KNG1,HRG,PDCD10,TNR,SERPINC1,PPL,VPS4B,SDC4,COL5A1,EMILIN2,VPS4A,ANXA1,RAC1,TLN1,THBS1,S100A8,ITGB1,CD109,ITGA5,ANXA5,KRT1,PRDX2,COL3A1,FGG,LAMB2,DAG1,CD151,ANXA2,PROS1,PLSCR1,CLDN4,SRC,CHMP4A,INS
GO:BP	anatomical structure morphogenesis	GO:0009653	FALSE	0.000165552	1978106648004534	2697	451	138	21128	RALA,CD9,EHD2,CD44,GRN,SARS1,VCL,TNC,CTNNA1,HSPA5,HEXB,LAMA3,LAMC2,NCKAP1,YBX1,NEO1,RHOA,CDC42,WDR1,TFRC,ACTB,MCAM,GPC4,ACTN2,CAPZB,CEACAM1,APLP2,RAB10,CTTN,B4GALT1,MMP2,GNAS,GLG1,ITGA6,DPYSL2,HSP90AB1,DSP,NRP1,PACSIN2,MMP9,FERMT1,PGK1,GPI,MET,HSPB1,PLOD3,PFN1,COL1A1,VAT1,SLC9A3R1,EHD1,CD81,COL12A1,PTK7,MAN2A1,MACROH2A1,PDGFRB,HRG,PDCD10,NCL,SPTBN1,EFEMP1,TNR,TGFBI,PLS1,CALD1,SDC4,C3,YWHAH,FLNC,C…
GO:BP	proteolysis	GO:0006508	TRUE	0.000191345	1.97182e+16	1787	451	108	21128	LAP3,PRSS22,PSMB1,CD44,GRN,PSMA4,HSPA5,CTSA,RHOA,ENO1,FBLN1,APLP2,CHMP5,MMP2,GLG1,HSP90AB1,TBC1D10A,PSMC6,PSMA3,LGMN,PSMA6,MMP9,PSMA7,CHMP4B,PGK1,TIMP1,GPI,PSMA2,PSMD3,BLMH,CPD,PSMD11,CTSC,LNPEP,KNG1,HRG,PARK7,SERPINC1,CTSD,VPS4B,GIPC1,PEPD,C3,PSMB2,CANX,PSMA1,UBA1,SERPINF1,VPS4A,CNDP2,TPP2,UGGT1,SDCBP,THBS1,ADAM10,VPS37B,NPEPPS,MVB12A,APP,PSMB6,TINAGL1,PSMA5,ECM1,S100A8,SERPINH1,ST14,MMP3,ITIH2,…
GO:BP	regulation of cell motility	GO:2000145	FALSE	5.65138e-05	1.92478e+16	988	451	77	21128	CD9,GRN,VCL,TNC,CTNNA1,HSPA5,LAMA3,LAMC2,RHOA,MCAM,FBLN1,CEACAM1,CEACAM6,MMP2,ICAM1,ITGA6,NRP1,LGMN,MMP9,FERMT1,TIMP1,GPI,MET,HSPB1,PFN1,COL1A1,SLC9A3R1,CD81,PDGFRB,HRG,PDCD10,GNAI2,TNR,GLIPR2,SDC4,ACTN4,LGALS3,EMILIN2,SERPINF1,ANXA1,RAC1,SDCBP,RDX,THBS1,ADAM10,SEMA7A,CDH13,APP,ECM1,PTPRG,MSN,PTPRJ,ITGB1,PTPRK,ITGA5,ARF6,COL3A1,ADAM9,CLIC4,DAG1,RHOG,CD151,CALR,MYADM,ADIPOQ,CIB1,IFITM1,CLDN4,S100A…
GO:BP	wound healing	GO:0042060	FALSE	0.00104489	1898092933539581	440	451	51	21128	CD9,CD44,VCL,RHOA,ACTB,MCAM,FBLN1,CEACAM1,B4GALT1,CHMP5,GNAS,DSP,FERMT1,CHMP4B,TIMP1,HSPB1,COL1A1,VWF,PTK7,PDGFRB,KNG1,HRG,PDCD10,SERPINC1,PPL,VPS4B,SDC4,COL5A1,EMILIN2,VPS4A,ANXA1,TLN1,THBS1,S100A8,ITGB1,CD109,ITGA5,ANXA5,KRT1,PRDX2,COL3A1,FGG,DAG1,CD151,ANXA2,PROS1,PLSCR1,CLDN4,SRC,CHMP4A,INS
GO:BP	regulation of localization	GO:0032879	FALSE	0.00152776	1.88159e+16	2101	451	117	21128	RALA,EHD2,VCL,RAB27B,CTNNA1,GDI2,RHOA,CDC42,TFRC,ACTB,RAB7A,GPC4,STXBP2,ACTN2,CEACAM1,STX7,RAB10,HSP90AB1,NRP1,PACSIN2,MMP9,FERMT1,EHD4,ANXA13,RAB3D,RAB5C,SLC9A3R1,HSPA8,EHD1,CD81,RAB5B,MACROH2A1,PDGFRB,STC2,PDCD10,GNAI2,SPTBN1,CCT4,PARK7,CTSD,RAB14,VPS4B,TCP1,PLS1,GIPC1,SDC4,C3,RAP1B,GNAI1,YWHAH,REEP5,ACTN4,LGALS3,VPS4A,ANXA1,TMBIM1,CAB39,RAC1,EPRS1,SDCBP,RDX,THBS1,ADAM10,CDH13,NPEPPS,CLTC,ARHGD…
GO:BP	regulation of locomotion	GO:0040012	FALSE	0.000871447	1.80598e+16	1033	451	77	21128	CD9,GRN,VCL,TNC,CTNNA1,HSPA5,LAMA3,LAMC2,RHOA,MCAM,FBLN1,CEACAM1,CEACAM6,MMP2,ICAM1,ITGA6,NRP1,LGMN,MMP9,FERMT1,TIMP1,GPI,MET,HSPB1,PFN1,COL1A1,SLC9A3R1,CD81,PDGFRB,HRG,PDCD10,GNAI2,TNR,GLIPR2,SDC4,ACTN4,LGALS3,EMILIN2,SERPINF1,ANXA1,RAC1,SDCBP,RDX,THBS1,ADAM10,SEMA7A,CDH13,APP,ECM1,PTPRG,MSN,PTPRJ,ITGB1,PTPRK,ITGA5,ARF6,COL3A1,ADAM9,CLIC4,DAG1,RHOG,CD151,CALR,MYADM,ADIPOQ,CIB1,IFITM1,CLDN4,S100A…
GO:BP	tissue development	GO:0009888	FALSE	0.000896969	1.80472e+16	1995	451	112	21128	RALA,VIM,CD44,VCL,TNC,DSG2,LAMA3,LAMC2,YBX1,RHOA,CDC42,WDR1,ACTB,GPC4,ACTN2,CEACAM1,RAB10,B4GALT1,MMP2,GNAS,ICAM1,GLG1,ITGA6,MYL6,DSP,NRP1,MACROH2A2,MMP9,FERMT1,PGK1,TIMP1,GPI,MET,PLOD3,OGN,PFN1,COL1A1,SLC9A3R1,ALDOC,UPK2,COL12A1,PTK7,MACROH2A1,PDGFRB,STC2,PDCD10,EFEMP1,PPL,EPCAM,TGFBI,PLS1,CAT,GLIPR2,SDC4,C3,RAP1B,COL5A1,LGALS3,POSTN,KRAS,COL4A2,ANXA1,LAMC1,RAC1,SDCBP,RDX,SEMA7A,CRABP2,ECM1,MSN,…
GO:BP	response to stimulus	GO:0050896	FALSE	0.0176223	1.77539e+16	9039	451	293	21128	FUCA2,RALA,CD9,GPRC5A,VIM,CD44,GRN,VCL,TNC,CTNNA1,HSPA5,LAMA3,GDI2,LAMC2,NCKAP1,GNAI3,ME1,YBX1,NEO1,RHOA,NUCB2,CDC42,TFRC,MGLL,ENO1,ACTB,RAB7A,MCAM,GPC4,STXBP2,ACTN2,FBLN1,CEACAM1,STX7,AFP,APLP2,RAB10,CTTN,B4GALT1,CHMP5,CEACAM6,MMP2,GNAS,ICAM1,GLG1,ITGA6,SNAP23,DPYSL2,HSP90AB1,DSP,NRP1,PYGL,PSMC6,LGMN,PSMA6,GSS,MMP9,FERMT1,CHMP4B,PGK1,TIMP1,EHD4,GSR,NUCB1,GPI,MET,HSPB1,AP1S1,PSMA2,OGN,KPNB1,BLMH,…
GO:BP	actin filament-based process	GO:0030029	FALSE	0.133195	1687551252536081	813	451	66	21128	RALA,EHD2,CTNNA1,DSG2,NCKAP1,RHOA,CDC42,WDR1,ACTB,ACTN2,CAPZB,CTTN,MYL6,DSP,NRP1,PACSIN2,MET,PFN1,SLC9A3R1,PTK7,PDGFRB,HRG,ACTR3,SPTBN1,PLS1,CALD1,SDC4,FLNC,MYO1B,ACTN4,ARPC1B,CAP1,VPS4A,KRAS,DSC2,ANXA1,RAC1,TLN1,SDCBP,RDX,ACTR2,RHOF,ARHGDIA,ARF1,IQGAP2,ALDOA,ITGB1,EPS8,PGM5,MYO1E,ACTC1,ARPC5,ATP1A1,ARPC2,ARF6,TPM4,KRT8,MYO1D,RHOG,CALR,MYADM,CD47,SRC,MYO1C,CD2AP,SMIM22
GO:BP	organonitrogen compound metabolic process	GO:1901564	FALSE	0.00178011	1674955264668965	6538	451	234	21128	LAP3,PRSS22,PSMB1,GPRC5A,MDH1,VIM,CD44,GRN,SARS1,PSMA4,HSPA5,HEXB,CTSA,GNAI3,ME1,YBX1,RHOA,SLC44A1,CDC42,TFRC,ENO1,ACTB,RAB7A,FBLN1,CEACAM1,APLP2,B4GALT1,CHMP5,MMP2,GANAB,GLG1,HSP90AB1,DSP,NRP1,TBC1D10A,PSMC6,PSMA3,LGMN,PSMA6,GSS,MMP9,PSMA7,CHMP4B,PGK1,TIMP1,EHD4,GSR,CKM,GPI,RAB3D,MET,HSPB1,EIF3B,PLOD3,PSMA2,PSMD3,BLMH,CPD,PSMD11,SLC9A3R1,ALDOC,CTSC,HSPA8,CD81,RPS13,CAND1,TPI1,FRK,PTK7,MAN2A1,LNP…
GO:BP	positive regulation of cellular component organization	GO:0051130	FALSE	0.0560956	1.62511e+16	1056	451	75	21128	RALA,EHD2,GRN,HSPA5,NCKAP1,RHOA,CDC42,WDR1,TFRC,ACTN2,CTTN,ITGA6,NRP1,PSMC6,MMP9,FERMT1,MET,PFN1,EHD1,CAND1,PTK7,MACROH2A1,PDGFRB,HRG,ACTR3,CCT4,PARK7,VPS4B,TCP1,SDC4,C3,RAP1B,CLIP1,LGALS3,SERPINF1,ANXA1,RAC1,SDCBP,PARP6,ACTR2,SEMA7A,WARS1,APP,CRABP2,RALB,MSN,PTPRJ,MMP3,CCT5,EPS8,PROM2,CCT8,VPS28,CAPN2,ARPC2,CCT3,VCP,ARF6,CCT2,CTNNB1,ADAM9,CD14,DAG1,RUVBL1,EPS8L2,CD151,IST1,ANXA2,AGRN,MMP1,CD47,D…
GO:BP	localization	GO:0051179	FALSE	0.00733021	161348837157664	5578	451	209	21128	RALA,VTA1,CD9,EHD2,GRN,VCL,RAB27B,CTNNA1,HSPA5,HEXB,GDI2,CTSA,GNAI3,YBX1,RHOA,SLC44A1,CDC42,TFRC,ACTB,RAB7A,GPC4,STXBP2,ACTN2,CEACAM1,STX7,RAB10,CTTN,CHMP5,GNAS,SNAP23,DPYSL2,HSP90AB1,DSP,NRP1,MACROH2A2,TBC1D10A,PACSIN2,AP1B1,MMP9,FERMT1,CHMP4B,EHD4,RAB2A,ANXA13,SLC1A5,NAPA,RAB3D,MET,HSPB1,AP1S1,PLOD3,YKT6,KPNB1,RAB5C,COL1A1,SLC9A3R1,HSPA8,EHD1,CD81,RAB5B,CUTA,LMNB1,MACROH2A1,PDGFRB,STC2,HRG,PDCD…
GO:BP	anatomical structure development	GO:0048856	FALSE	0.0745738	1612741360699987	5861	451	216	21128	RALA,CD9,EHD2,VIM,CD44,GRN,SARS1,VCL,VCAN,TNC,CTNNA1,HSPA5,DSG2,HEXB,LAMA3,LAMC2,NCKAP1,GNAI3,YBX1,NEO1,RHOA,CDC42,WDR1,TFRC,ACTB,MCAM,GPC4,ACTN2,CAPZB,FBLN1,CEACAM1,AFP,APLP2,RAB10,CTTN,B4GALT1,MMP2,GNAS,ICAM1,GLG1,ITGA6,MYL6,DPYSL2,CRTAC1,HSP90AB1,DSP,NRP1,MACROH2A2,PACSIN2,AP1B1,GSS,MMP9,FERMT1,PGK1,TIMP1,GPI,CEACAM5,NAPA,MET,HSPB1,PLOD3,OGN,PFN1,COL1A1,VAT1,SLC9A3R1,ALDOC,CTSC,EHD1,UPK2,CD81,…
GO:BP	actin cytoskeleton organization	GO:0030036	FALSE	0.0928573	1.60322e+16	727	451	61	21128	RALA,EHD2,CTNNA1,NCKAP1,RHOA,CDC42,WDR1,ACTB,ACTN2,CAPZB,CTTN,NRP1,PACSIN2,MET,PFN1,SLC9A3R1,PTK7,PDGFRB,HRG,ACTR3,SPTBN1,PLS1,CALD1,SDC4,FLNC,MYO1B,ACTN4,ARPC1B,CAP1,VPS4A,KRAS,ANXA1,RAC1,TLN1,SDCBP,RDX,ACTR2,RHOF,ARHGDIA,ARF1,IQGAP2,ALDOA,ITGB1,EPS8,PGM5,MYO1E,ACTC1,ARPC5,ARPC2,ARF6,TPM4,KRT8,MYO1D,RHOG,CALR,MYADM,CD47,SRC,MYO1C,CD2AP,SMIM22
GO:BP	regulation of vesicle-mediated transport	GO:0060627	FALSE	0.148683	1.58277e+16	538	451	52	21128	RALA,EHD2,RAB27B,CDC42,RAB7A,STXBP2,ACTN2,CEACAM1,RAB10,NRP1,PACSIN2,EHD4,ANXA13,RAB3D,RAB5C,EHD1,RAB5B,GNAI2,VPS4B,GIPC1,SDC4,C3,RAP1B,LGALS3,VPS4A,ANXA1,RAC1,SDCBP,RDX,CDH13,ARF1,MSN,PTPRJ,PROM2,VPS28,PTX3,ARF6,PACSIN3,CD14,FGG,CD151,CALR,ADIPOQ,ANXA2,PLSCR1,CD47,SRC,CD2AP,TGM2,RACK1,C4B,C4A
GO:BP	protein localization	GO:0008104	FALSE	0.158213	1.58008e+16	2708	451	130	21128	RALA,VTA1,EHD2,VCL,RAB27B,CTNNA1,HSPA5,GDI2,CTSA,YBX1,CDC42,TFRC,ACTB,RAB7A,GPC4,STXBP2,ACTN2,STX7,RAB10,CTTN,CHMP5,GNAS,SNAP23,HSP90AB1,DSP,NRP1,MACROH2A2,PACSIN2,AP1B1,FERMT1,CHMP4B,EHD4,RAB2A,ANXA13,NAPA,RAB3D,HSPB1,AP1S1,PLOD3,YKT6,KPNB1,RAB5C,COL1A1,SLC9A3R1,HSPA8,EHD1,CD81,RAB5B,CUTA,LMNB1,MACROH2A1,PDCD10,SPTBN1,CCT4,PARK7,CTSD,RAB14,VPS4B,TCP1,PLS1,COPA,VPS26A,GIPC1,KTN1,CANX,GNAI1,YWHAH,…
GO:BP	cellular macromolecule localization	GO:0070727	FALSE	0.217321	1.56629e+16	2718	451	130	21128	RALA,VTA1,EHD2,VCL,RAB27B,CTNNA1,HSPA5,GDI2,CTSA,YBX1,CDC42,TFRC,ACTB,RAB7A,GPC4,STXBP2,ACTN2,STX7,RAB10,CTTN,CHMP5,GNAS,SNAP23,HSP90AB1,DSP,NRP1,MACROH2A2,PACSIN2,AP1B1,FERMT1,CHMP4B,EHD4,RAB2A,ANXA13,NAPA,RAB3D,HSPB1,AP1S1,PLOD3,YKT6,KPNB1,RAB5C,COL1A1,SLC9A3R1,HSPA8,EHD1,CD81,RAB5B,CUTA,LMNB1,MACROH2A1,PDCD10,SPTBN1,CCT4,PARK7,CTSD,RAB14,VPS4B,TCP1,PLS1,COPA,VPS26A,GIPC1,KTN1,CANX,GNAI1,YWHAH,…
GO:BP	developmental process	GO:0032502	FALSE	2.17377	1566278598871727	6446	451	229	21128	RALA,CD9,EHD2,VIM,CD44,GRN,SARS1,VCL,VCAN,TNC,CTNNA1,HSPA5,DSG2,HEXB,LAMA3,LAMC2,NCKAP1,GNAI3,YBX1,NEO1,RHOA,CDC42,WDR1,TFRC,ACTB,MCAM,GPC4,ACTN2,CAPZB,FBLN1,CEACAM1,AFP,APLP2,RAB10,CTTN,B4GALT1,MMP2,GNAS,ICAM1,GLG1,ITGA6,MYL6,DPYSL2,CRTAC1,HSP90AB1,DSP,NRP1,MACROH2A2,PACSIN2,AP1B1,LGMN,GSS,MMP9,FERMT1,PGK1,TIMP1,ANXA13,GPI,CEACAM5,NAPA,MET,HSPB1,PLOD3,OGN,PFN1,PSMD11,COL1A1,VAT1,SLC9A3R1,ALDOC,C…
GO:BP	locomotion	GO:0040011	FALSE	0.28785	1554083388680925	1353	451	85	21128	RALA,CD9,GRN,VCL,TNC,CTNNA1,HSPA5,LAMA3,LAMC2,NEO1,RHOA,WDR1,MCAM,FBLN1,CEACAM1,CEACAM6,MMP2,ICAM1,ITGA6,DPYSL2,NRP1,LGMN,MMP9,FERMT1,TIMP1,GPI,MET,HSPB1,PFN1,COL1A1,SLC9A3R1,CD81,PTK7,PDGFRB,HRG,PDCD10,GNAI2,TNR,GLIPR2,SDC4,ACTN4,LGALS3,EMILIN2,SERPINF1,ANXA1,RAC1,SDCBP,RDX,THBS1,ADAM10,SEMA7A,CDH13,APP,ECM1,S100A8,PTPRG,MSN,PTPRJ,ITGB1,PTPRK,ITGA5,ARF6,COL3A1,ADAM9,CLIC4,KIF5B,LAMB2,DAG1,RHOG,C…
GO:BP	cellular localization	GO:0051641	FALSE	2.88004	1.55406e+16	3588	451	155	21128	RALA,VTA1,EHD2,GRN,VCL,RAB27B,CTNNA1,HSPA5,HEXB,GDI2,CTSA,YBX1,CDC42,TFRC,ACTB,RAB7A,GPC4,STXBP2,ACTN2,CEACAM1,STX7,RAB10,CTTN,CHMP5,GNAS,SNAP23,HSP90AB1,DSP,NRP1,MACROH2A2,TBC1D10A,PACSIN2,AP1B1,FERMT1,CHMP4B,EHD4,RAB2A,ANXA13,NAPA,RAB3D,HSPB1,AP1S1,PLOD3,YKT6,KPNB1,RAB5C,COL1A1,SLC9A3R1,HSPA8,EHD1,CD81,RAB5B,CUTA,LMNB1,MACROH2A1,PDCD10,TFG,SPTBN1,CCT4,PARK7,CTSD,RAB14,VPS4B,TCP1,PLS1,COPA,VPS26…
GO:BP	macromolecule localization	GO:0033036	FALSE	0.384447	1.54152e+16	3177	451	143	21128	RALA,VTA1,EHD2,VCL,RAB27B,CTNNA1,HSPA5,HEXB,GDI2,CTSA,YBX1,CDC42,TFRC,ACTB,RAB7A,GPC4,STXBP2,ACTN2,CEACAM1,STX7,RAB10,CTTN,CHMP5,GNAS,SNAP23,HSP90AB1,DSP,NRP1,MACROH2A2,PACSIN2,AP1B1,FERMT1,CHMP4B,EHD4,RAB2A,ANXA13,NAPA,RAB3D,HSPB1,AP1S1,PLOD3,YKT6,KPNB1,RAB5C,COL1A1,SLC9A3R1,HSPA8,EHD1,CD81,RAB5B,CUTA,LMNB1,MACROH2A1,PDCD10,SPTBN1,CCT4,PARK7,CTSD,RAB14,VPS4B,TCP1,PLS1,COPA,VPS26A,GIPC1,C3,KTN1,C…
GO:BP	positive regulation of cell migration	GO:0030335	FALSE	4.20914	1.53758e+16	530	451	51	21128	GRN,HSPA5,LAMC2,RHOA,MCAM,FBLN1,CEACAM6,MMP2,ICAM1,ITGA6,NRP1,LGMN,MMP9,FERMT1,GPI,MET,HSPB1,PFN1,COL1A1,PDGFRB,PDCD10,GNAI2,GLIPR2,ACTN4,LGALS3,ANXA1,RAC1,SDCBP,RDX,THBS1,ADAM10,SEMA7A,CDH13,APP,ITGB1,ITGA5,ARF6,ADAM9,CD151,CALR,MYADM,CIB1,CLDN4,S100A14,CD47,SRC,MYO1C,RACK1,PDCD6,INS,SMIM22
GO:BP	supramolecular fiber organization	GO:0097435	FALSE	12.8474	1.48912e+16	814	451	63	21128	VIM,CTNNA1,NCKAP1,RHOA,CDC42,WDR1,ACTN2,CAPZB,CTTN,HSP90AB1,DSP,NRP1,MET,PLOD3,KPNB1,PFN1,COL1A1,HSPA8,COL12A1,PDGFRB,ACTR3,SPTBN1,PARK7,PLS1,CALD1,SDC4,FLNC,MYO1B,ARPC1B,COL5A1,CLIP1,RAC1,RDX,ACTR2,LUM,RHOF,APP,ARF1,IQGAP2,SERPINH1,ALDOA,ITGB1,EPS8,PGM5,MYO1E,ACTC1,ARPC5,ARPC2,ARF6,TPM4,KRT1,COL3A1,KRT8,MYO1D,RHOG,MYADM,ANXA2,CIB1,CD47,DYNC1H1,SRC,MYO1C,CD2AP
GO:BP	positive regulation of cell motility	GO:2000147	FALSE	3.58283	1.44458e+16	557	451	51	21128	GRN,HSPA5,LAMC2,RHOA,MCAM,FBLN1,CEACAM6,MMP2,ICAM1,ITGA6,NRP1,LGMN,MMP9,FERMT1,GPI,MET,HSPB1,PFN1,COL1A1,PDGFRB,PDCD10,GNAI2,GLIPR2,ACTN4,LGALS3,ANXA1,RAC1,SDCBP,RDX,THBS1,ADAM10,SEMA7A,CDH13,APP,ITGB1,ITGA5,ARF6,ADAM9,CD151,CALR,MYADM,CIB1,CLDN4,S100A14,CD47,SRC,MYO1C,RACK1,PDCD6,INS,SMIM22
GO:BP	transport	GO:0006810	FALSE	4.24299	1.43723e+16	4773	451	184	21128	RALA,VTA1,CD9,EHD2,GRN,RAB27B,HSPA5,GDI2,CTSA,GNAI3,YBX1,RHOA,SLC44A1,CDC42,TFRC,ACTB,RAB7A,STXBP2,ACTN2,CEACAM1,STX7,RAB10,CTTN,CHMP5,GNAS,SNAP23,DPYSL2,HSP90AB1,NRP1,TBC1D10A,PACSIN2,AP1B1,MMP9,FERMT1,CHMP4B,EHD4,RAB2A,ANXA13,SLC1A5,NAPA,RAB3D,MET,HSPB1,AP1S1,YKT6,KPNB1,RAB5C,COL1A1,SLC9A3R1,HSPA8,EHD1,CD81,RAB5B,LMNB1,PDGFRB,STC2,HRG,PDCD10,GNAI2,TFG,ATP6V1A,SPTBN1,CCT4,PARK7,RAB14,VPS4B,TCP1,…
GO:BP	cytoskeleton organization	GO:0007010	FALSE	6.19455	1.4208e+16	1507	451	88	21128	RALA,EHD2,VIM,CTNNA1,NCKAP1,RHOA,CDC42,WDR1,ACTB,ACTN2,CAPZB,CTTN,CHMP5,DPYSL2,DSP,NRP1,PACSIN2,CHMP4B,MET,KPNB1,PFN1,SLC9A3R1,PTK7,LMNB1,PDGFRB,HRG,ACTR3,SPTBN1,PPL,VPS4B,PLS1,CALD1,SDC4,GNAI1,FLNC,MYO1B,ACTN4,ARPC1B,CLIP1,CAP1,VPS4A,KRAS,ANXA1,RAC1,TLN1,SDCBP,RDX,ACTR2,RHOF,CLTC,ARHGDIA,S100A8,ARF1,IQGAP2,MSN,ALDOA,ITGB1,EPS8,PGM5,MYO1E,ACTC1,ARPC5,CAPN2,ARPC2,VCP,ARF6,PACSIN3,TPM4,KRT1,CTNNB1,…
GO:BP	positive regulation of locomotion	GO:0040017	FALSE	111.099	1395429041154312	572	451	51	21128	GRN,HSPA5,LAMC2,RHOA,MCAM,FBLN1,CEACAM6,MMP2,ICAM1,ITGA6,NRP1,LGMN,MMP9,FERMT1,GPI,MET,HSPB1,PFN1,COL1A1,PDGFRB,PDCD10,GNAI2,GLIPR2,ACTN4,LGALS3,ANXA1,RAC1,SDCBP,RDX,THBS1,ADAM10,SEMA7A,CDH13,APP,ITGB1,ITGA5,ARF6,ADAM9,CD151,CALR,MYADM,CIB1,CLDN4,S100A14,CD47,SRC,MYO1C,RACK1,PDCD6,INS,SMIM22
GO:BP	establishment of localization	GO:0051234	FALSE	114.266	1.39421e+16	4933	451	187	21128	RALA,VTA1,CD9,EHD2,GRN,RAB27B,HSPA5,GDI2,CTSA,GNAI3,YBX1,RHOA,SLC44A1,CDC42,TFRC,ACTB,RAB7A,STXBP2,ACTN2,CEACAM1,STX7,RAB10,CTTN,CHMP5,GNAS,SNAP23,DPYSL2,HSP90AB1,NRP1,MACROH2A2,TBC1D10A,PACSIN2,AP1B1,MMP9,FERMT1,CHMP4B,EHD4,RAB2A,ANXA13,SLC1A5,NAPA,RAB3D,MET,HSPB1,AP1S1,YKT6,KPNB1,RAB5C,COL1A1,SLC9A3R1,HSPA8,EHD1,CD81,RAB5B,LMNB1,MACROH2A1,PDGFRB,STC2,HRG,PDCD10,GNAI2,TFG,ATP6V1A,SPTBN1,CCT4,PAR…
GO:BP	viral life cycle	GO:0019058	TRUE	130.283	1388511315601233	316	451	38	21128	VTA1,TFRC,RAB7A,CHMP5,ICAM1,HSP90AB1,NRP1,CHMP4B,SLC1A5,HSPA8,CD81,VPS4B,ILF3,VPS4A,RAB1A,VPS37B,MVB12A,IFITM3,STOM,ITGB1,EEF1A1,VPS28,ITGA5,PTX3,VCP,DDB1,SLC3A2,DAG1,BANF1,IST1,IFITM2,P4HB,IFITM1,PLSCR1,PCBP2,DPP4,CHMP4A,MRC1
GO:BP	response to stress	GO:0006950	FALSE	259.153	1.35864e+16	3980	451	161	21128	CD9,VIM,CD44,GRN,VCL,TNC,CTNNA1,HSPA5,YBX1,RHOA,CDC42,TFRC,MGLL,ENO1,ACTB,MCAM,FBLN1,CEACAM1,B4GALT1,CHMP5,MMP2,GNAS,SNAP23,HSP90AB1,DSP,NRP1,PSMC6,PSMA6,GSS,MMP9,FERMT1,CHMP4B,PGK1,TIMP1,GSR,GPI,MET,HSPB1,COL1A1,CTSC,HSPA8,CD81,VWF,FRK,PTK7,MACROH2A1,PDGFRB,STC2,KNG1,HRG,PDCD10,ACTR3,TNR,PARK7,PRDX1,SERPINC1,PPL,RAB14,VPS4B,CAT,PRDX4,SDC4,C3,CANX,PSMA1,ILF3,ACTN4,COL5A1,UBA1,AOC3,LGALS3,EMILIN2,…
GO:BP	epithelium development	GO:0060429	FALSE	55.4922	1.32558e+16	1220	451	76	21128	RALA,VIM,CD44,VCL,TNC,LAMA3,RHOA,CDC42,WDR1,ACTB,GPC4,CEACAM1,RAB10,B4GALT1,MMP2,GNAS,ICAM1,DSP,NRP1,MACROH2A2,MMP9,FERMT1,PGK1,MET,PLOD3,PFN1,SLC9A3R1,ALDOC,UPK2,PTK7,MACROH2A1,PDCD10,PPL,EPCAM,PLS1,CAT,SDC4,C3,RAP1B,COL5A1,LGALS3,KRAS,ANXA1,RAC1,RDX,MSN,ST14,TAGLN,ITGB1,CD109,MYO1E,TAGLN2,ITGA5,SPINT1,KRT1,CTNNB1,ADAM9,CLIC4,KRT8,LAMB2,DAG1,SFN,CD151,MYADM,ADIPOQ,ATP6AP2,KRT10,COL4A1,CLDN4,ANXA…
GO:BP	establishment of protein localization	GO:0045184	FALSE	69.2006	1.31599e+16	1898	451	99	21128	RALA,VTA1,RAB27B,HSPA5,GDI2,CTSA,CDC42,TFRC,RAB7A,STXBP2,STX7,RAB10,CTTN,CHMP5,GNAS,SNAP23,HSP90AB1,MACROH2A2,AP1B1,FERMT1,CHMP4B,RAB2A,ANXA13,NAPA,RAB3D,HSPB1,AP1S1,YKT6,KPNB1,RAB5C,COL1A1,HSPA8,EHD1,CD81,RAB5B,MACROH2A1,PDCD10,SPTBN1,CCT4,PARK7,CTSD,RAB14,VPS4B,TCP1,COPA,VPS26A,GIPC1,KTN1,CANX,YWHAH,COPB1,AP1M2,ACTN4,VPS4A,SORT1,ANXA1,SDCBP,RDX,RAB1A,VPS37B,NPEPPS,CLTC,MVB12A,SELENBP1,ARF1,STOM…
GO:BP	protein metabolic process	GO:0019538	FALSE	130.499	1.28844e+16	5482	451	198	21128	LAP3,PRSS22,PSMB1,GPRC5A,VIM,CD44,GRN,SARS1,PSMA4,HSPA5,HEXB,CTSA,YBX1,RHOA,CDC42,TFRC,ENO1,ACTB,RAB7A,FBLN1,CEACAM1,APLP2,B4GALT1,CHMP5,MMP2,GANAB,GLG1,HSP90AB1,DSP,NRP1,TBC1D10A,PSMC6,PSMA3,LGMN,PSMA6,MMP9,PSMA7,CHMP4B,PGK1,TIMP1,EHD4,GPI,RAB3D,MET,HSPB1,EIF3B,PLOD3,PSMA2,PSMD3,BLMH,CPD,PSMD11,SLC9A3R1,CTSC,HSPA8,CD81,RPS13,CAND1,FRK,PTK7,MAN2A1,LNPEP,MACROH2A1,PDGFRB,KNG1,HRG,PDCD10,GNAI2,NCL,…
GO:BP	viral process	GO:0016032	FALSE	1666.76	1.27781e+16	418	451	42	21128	VTA1,TFRC,RAB7A,CHMP5,ICAM1,HSP90AB1,NRP1,CHMP4B,SLC1A5,EIF3B,HSPA8,CD81,MAN2A1,VPS4B,CANX,ILF3,VPS4A,RAB1A,VPS37B,MVB12A,IFITM3,STOM,ITGB1,EEF1A1,VPS28,ITGA5,PTX3,VCP,DDB1,SLC3A2,DAG1,BANF1,IST1,IFITM2,P4HB,IFITM1,PLSCR1,IGF2R,PCBP2,DPP4,CHMP4A,MRC1
GO:BP	catabolic process	GO:0009056	FALSE	203.163	1269215481927637	2609	451	120	21128	FUCA2,PSMB1,VTA1,VIM,CD44,PSMA4,HSPA5,HEXB,CTSA,GNAI3,YBX1,SLC44A1,MGLL,ENO1,RAB7A,CEACAM1,CTTN,CHMP5,MMP2,HSP90AB1,PYGL,PSMC6,PSMA3,LGMN,PSMA6,MMP9,PSMA7,CHMP4B,PGK1,TIMP1,GPI,MET,HSPB1,PSMA2,PSMD3,BLMH,PSMD11,ALDOC,CTSC,HSPA8,CD81,TPI1,LNPEP,GNPDA1,ATP6V1A,QSOX1,PARK7,PRDX1,CTSD,VPS4B,ACAT2,CAT,VPS26A,GIPC1,PEPD,PSMB2,CANX,YWHAH,PSMA1,UBA1,VPS4A,LDHA,GNS,UGGT1,SDCBP,RDX,RAB1A,IDH1,VPS37B,NPEPPS…
GO:BP	cell-substrate adhesion	GO:0031589	FALSE	338.231	1.24708e+16	367	451	39	21128	CD44,VCL,RHOA,CDC42,ACTN2,FBLN1,CTTN,CEACAM6,ITGA6,NRP1,FERMT1,COL1A1,VWF,HRG,SDC4,ACTN4,LAMC1,RAC1,TLN1,THBS1,RAB1A,CDH13,PTPRJ,ITGB1,PTPRK,ITGA5,ARPC2,CTNNB1,COL3A1,ADAM9,FGG,LAMB2,DAG1,CALR,MYADM,CIB1,P4HB,BCAM,SRC
GO:BP	multicellular organismal process	GO:0032501	FALSE	463.689	1233377275441648	7657	451	248	21128	RALA,CD9,VIM,CD44,GRN,SARS1,VCL,VCAN,TNC,CTNNA1,HSPA5,DSG2,HEXB,LAMA3,LAMC2,NCKAP1,GNAI3,YBX1,NEO1,RHOA,SLC44A1,CDC42,WDR1,TFRC,MGLL,ENO1,ACTB,RAB7A,MCAM,GPC4,STXBP2,ACTN2,FBLN1,CEACAM1,AFP,APLP2,RAB10,CTTN,B4GALT1,MMP2,GNAS,ICAM1,GLG1,ITGA6,SNAP23,MYL6,DPYSL2,CRTAC1,HSP90AB1,DSP,NRP1,MACROH2A2,AP1B1,LGMN,GSS,MMP9,FERMT1,CHMP4B,PGK1,TIMP1,GPI,SLC1A5,NAPA,RAB3D,MET,HSPB1,PLOD3,OGN,PFN1,COL1A1,SLC9…
GO:BP	anatomical structure formation involved in morphogenesis	GO:0048646	FALSE	76.363	1.21171e+16	1168	451	72	21128	RALA,CD9,EHD2,GRN,SARS1,LAMA3,RHOA,CDC42,WDR1,MCAM,ACTN2,CEACAM1,B4GALT1,MMP2,GNAS,NRP1,MMP9,PGK1,GPI,HSPB1,PFN1,COL1A1,EHD1,CD81,COL12A1,PTK7,MACROH2A1,PDGFRB,HRG,PDCD10,NCL,SPTBN1,TGFBI,CALD1,SDC4,C3,FLNC,COL5A1,EMILIN2,SERPINF1,PTGFRN,COL4A2,ANXA1,THBS1,WARS1,CDH13,ECM1,ST14,ITGB1,PGM5,CD109,ACTC1,ITGA5,CAPN2,YWHAZ,HTRA1,SPINT1,KRT1,CTNNB1,COL3A1,ADAM9,CLIC4,KRT8,DAG1,ANXA2,CIB1,COL4A1,TXNRD1,…
GO:BP	regulation of cellular component biogenesis	GO:0044087	FALSE	822.994	1.20846e+16	955	451	64	21128	RALA,VCL,HSPA5,GDI2,NCKAP1,RHOA,CDC42,TFRC,RAB7A,GPC4,CAPZB,CTTN,CHMP5,ICAM1,NRP1,PSMC6,FERMT1,CHMP4B,NAPA,MET,PFN1,HSPA8,CAND1,HRG,ACTR3,SPTBN1,PARK7,VPS4B,SDC4,RAP1B,ARPC1B,CLIP1,LGALS3,VPS4A,RAC1,TLN1,SDCBP,RDX,THBS1,ACTR2,WARS1,APP,RALB,MSN,PTPRJ,MMP3,EPS8,ARPC5,ARPC2,VCP,ARF6,DAG1,RHOG,EPS8L2,MYADM,NPM1,AGRN,MMP1,CD47,DYNC1H1,SRC,MYO1C,RACK1,CHMP4A
GO:BP	response to endogenous stimulus	GO:0009719	FALSE	831.026	1.20804e+16	1692	451	90	21128	CD9,VIM,CD44,CTNNA1,HSPA5,GNAI3,ME1,NEO1,RHOA,ACTB,ACTN2,CEACAM1,RAB10,CHMP5,MMP2,GNAS,ICAM1,GLG1,HSP90AB1,NRP1,LGMN,FERMT1,TIMP1,EHD4,GPI,HSPB1,COL1A1,SLC9A3R1,HSPA8,EHD1,CD81,PDGFRB,STC2,HRG,GNAI2,NCL,PARK7,RAB14,CAT,GIPC1,RAP1B,GNAI1,YWHAH,ARPC1B,SERPINF1,SORT1,COL4A2,ANXA1,CAB39,EPRS1,SDCBP,RDX,THBS1,ACTR2,IDH1,HAPLN3,CDH13,APP,ITGB1,PTPRK,EEF1A1,CD109,ITGA5,CAPN2,ATP1A1,ARF6,HTRA1,SPINT1,FBN…
GO:BP	biological process involved in symbiotic interaction	GO:0044403	FALSE	858.246	1.20664e+16	320	451	36	21128	FUCA2,CDC42,TFRC,RAB7A,CHMP5,ICAM1,HSP90AB1,NRP1,CHMP4B,SLC1A5,HSPA8,CD81,HRG,VPS4B,TCP1,VPS4A,VPS37B,IFITM3,STOM,ITGB1,EEF1A1,ITGA5,PTX3,DDB1,SLC3A2,DAG1,IST1,IFITM2,P4HB,IFITM1,PLSCR1,IGF2R,SRC,DPP4,CHMP4A,MRC1
GO:BP	movement in host	GO:0044000	FALSE	871.885	1.20595e+16	185	451	28	21128	FUCA2,TFRC,RAB7A,CHMP5,ICAM1,NRP1,CHMP4B,SLC1A5,CD81,VPS4B,VPS4A,VPS37B,IFITM3,ITGB1,ITGA5,PTX3,DDB1,SLC3A2,DAG1,IST1,IFITM2,P4HB,IFITM1,PLSCR1,SRC,DPP4,CHMP4A,MRC1
GO:BP	extracellular matrix organization	GO:0030198	FALSE	947.996	1202319363512998	321	451	36	21128	FBLN1,B4GALT1,MMP2,MMP9,FERMT1,PLOD3,COL1A1,COL12A1,TNR,QSOX1,TGFBI,PRDX4,COL5A1,POSTN,COL4A2,LAMC1,ADAM10,LUM,APP,SERPINH1,MMP3,ITGB1,MYO1E,PTX3,SPINT1,COL3A1,LAMB2,DAG1,VWA1,ANXA2,COL4A1,MMP1,COL4A6,DPP4,COL15A1,SERPINB5
GO:BP	response to organic substance	GO:0010033	FALSE	989.454	1.20046e+16	2664	451	120	21128	CD9,VIM,CD44,CTNNA1,HSPA5,GNAI3,ME1,YBX1,RHOA,CDC42,TFRC,ACTB,ACTN2,CEACAM1,RAB10,CHMP5,MMP2,GNAS,ICAM1,HSP90AB1,PSMC6,LGMN,MMP9,TIMP1,GPI,HSPB1,COL1A1,SLC9A3R1,CTSC,HSPA8,CD81,PTK7,PDGFRB,STC2,PDCD10,GNAI2,NCL,ACTR3,PARK7,VPS4B,CAT,GIPC1,PSMB2,CANX,RAP1B,GNAI1,YWHAH,ACTN4,ARPC1B,SERPINF1,POSTN,SORT1,ANXA1,CAB39,EPRS1,UGGT1,RDX,THBS1,ADAM10,ACTR2,IDH1,HAPLN3,CDH13,IFITM3,COL6A2,APP,ECM1,S100A8,RA…
GO:BP	extracellular structure organization	GO:0043062	FALSE	1046.72	1198016986837631	322	451	36	21128	FBLN1,B4GALT1,MMP2,MMP9,FERMT1,PLOD3,COL1A1,COL12A1,TNR,QSOX1,TGFBI,PRDX4,COL5A1,POSTN,COL4A2,LAMC1,ADAM10,LUM,APP,SERPINH1,MMP3,ITGB1,MYO1E,PTX3,SPINT1,COL3A1,LAMB2,DAG1,VWA1,ANXA2,COL4A1,MMP1,COL4A6,DPP4,COL15A1,SERPINB5
GO:BP	biological process involved in interaction with host	GO:0051701	FALSE	12531.3	1.1902e+16	219	451	30	21128	FUCA2,TFRC,RAB7A,CHMP5,ICAM1,HSP90AB1,NRP1,CHMP4B,SLC1A5,CD81,VPS4B,TCP1,VPS4A,VPS37B,IFITM3,ITGB1,ITGA5,PTX3,DDB1,SLC3A2,DAG1,IST1,IFITM2,P4HB,IFITM1,PLSCR1,SRC,DPP4,CHMP4A,MRC1
GO:BP	external encapsulating structure organization	GO:0045229	FALSE	12745.9	1.18946e+16	324	451	36	21128	FBLN1,B4GALT1,MMP2,MMP9,FERMT1,PLOD3,COL1A1,COL12A1,TNR,QSOX1,TGFBI,PRDX4,COL5A1,POSTN,COL4A2,LAMC1,ADAM10,LUM,APP,SERPINH1,MMP3,ITGB1,MYO1E,PTX3,SPINT1,COL3A1,LAMB2,DAG1,VWA1,ANXA2,COL4A1,MMP1,COL4A6,DPP4,COL15A1,SERPINB5
GO:BP	cellular developmental process	GO:0048869	FALSE	40885.8	1.13884e+16	4312	451	164	21128	CD9,EHD2,VIM,CD44,GRN,VCL,VCAN,TNC,CTNNA1,HSPA5,HEXB,LAMA3,LAMC2,NCKAP1,YBX1,NEO1,RHOA,CDC42,WDR1,TFRC,ACTB,ACTN2,CEACAM1,APLP2,RAB10,CTTN,B4GALT1,MMP2,ICAM1,GLG1,ITGA6,DPYSL2,CRTAC1,HSP90AB1,DSP,NRP1,MACROH2A2,PACSIN2,MMP9,PGK1,ANXA13,CEACAM5,NAPA,MET,PLOD3,PSMD11,COL1A1,SLC9A3R1,ALDOC,EHD1,UPK2,CD81,CAND1,COL12A1,FRK,PTK7,MAN2A1,MACROH2A1,PDGFRB,EFEMP1,TNR,TSNAX,PPL,EPCAM,TGFBI,PLS1,CAT,GLIPR2,…
GO:BP	endocytosis	GO:0006897	FALSE	41509.3	1.13819e+16	660	451	51	21128	RALA,CD9,EHD2,RAB27B,CDC42,TFRC,ACTB,RAB7A,CEACAM1,CTTN,DPYSL2,PACSIN2,EHD4,AP1S1,RAB5C,EHD1,CD81,RAB5B,C3,CANX,CAP1,LGALS3,SORT1,RAC1,SDCBP,THBS1,RAB1A,CDH13,CLTC,APP,ARF1,RALB,ITGB1,PROM2,MYO1E,VPS28,PTX3,ARF6,PACSIN3,CD14,RHOG,CD151,ADIPOQ,ANXA2,IGF2R,SRC,DPP4,CD2AP,C4B,NME1,MRC1
GO:BP	organelle organization	GO:0006996	FALSE	43942.4	1135711603686728	3568	451	144	21128	RALA,VTA1,EHD2,VIM,GRN,CTNNA1,HEXB,GDI2,NCKAP1,GNAI3,RHOA,CDC42,WDR1,TFRC,ACTB,RAB7A,ACTN2,CAPZB,STX7,RAB10,CTTN,CHMP5,SNAP23,DPYSL2,HSP90AB1,DSP,NRP1,PACSIN2,AP1B1,MMP9,CHMP4B,EHD4,RAB2A,MET,AP1S1,KPNB1,PFN1,VAT1,SLC9A3R1,EHD1,RAB5B,PTK7,MAN2A1,LMNB1,MACROH2A1,PDGFRB,HRG,PDCD10,TFG,ATP6V1A,ACTR3,SPTBN1,CCT4,PARK7,CTSD,PPL,RAB14,VPS4B,TCP1,PLS1,CALD1,SDC4,GNAI1,FLNC,MYO1B,REEP5,ACTN4,ARPC1B,CLIP1…
GO:BP	regulation of cellular localization	GO:0060341	FALSE	4484.87	1.13482e+16	963	451	63	21128	EHD2,VCL,CTNNA1,GDI2,CDC42,TFRC,ACTB,GPC4,ACTN2,STX7,HSP90AB1,FERMT1,ANXA13,HSPA8,EHD1,CD81,MACROH2A1,PDCD10,SPTBN1,CCT4,PARK7,CTSD,RAB14,TCP1,PLS1,GNAI1,REEP5,LGALS3,VPS4A,TMBIM1,RDX,ADAM10,NPEPPS,CLTC,ARHGDIA,MSN,STOM,ITGB1,CCT5,CCT8,ZDHHC5,VPS28,CCT3,VCP,ARF6,CCT2,CTNNB1,ADAM9,KIF5B,FGG,DAG1,SFN,RHOG,ADIPOQ,NPM1,ANXA2,CIB1,DYNC1H1,SRC,MYO1C,CD2AP,RACK1,INS
GO:BP	multicellular organism development	GO:0007275	FALSE	4751.11	1.13232e+16	4627	451	172	21128	RALA,CD9,VIM,CD44,GRN,SARS1,VCL,VCAN,TNC,CTNNA1,HSPA5,DSG2,HEXB,LAMA3,LAMC2,NCKAP1,GNAI3,YBX1,NEO1,RHOA,CDC42,WDR1,TFRC,ACTB,MCAM,GPC4,ACTN2,FBLN1,CEACAM1,AFP,APLP2,RAB10,CTTN,B4GALT1,MMP2,GNAS,GLG1,ITGA6,DPYSL2,CRTAC1,HSP90AB1,DSP,NRP1,MACROH2A2,AP1B1,GSS,MMP9,FERMT1,PGK1,TIMP1,GPI,NAPA,MET,HSPB1,PLOD3,OGN,PFN1,COL1A1,SLC9A3R1,CTSC,EHD1,COL12A1,PTK7,MAN2A1,MACROH2A1,PDGFRB,STC2,HRG,PDCD10,NCL,SP…
GO:BP	intracellular transport	GO:0046907	FALSE	5230.79	1.12814e+16	1806	451	92	21128	VTA1,EHD2,GRN,RAB27B,HSPA5,CTSA,CDC42,RAB7A,STXBP2,ACTN2,STX7,RAB10,CTTN,CHMP5,GNAS,HSP90AB1,TBC1D10A,AP1B1,FERMT1,CHMP4B,EHD4,RAB2A,NAPA,RAB3D,HSPB1,AP1S1,YKT6,KPNB1,RAB5C,SLC9A3R1,HSPA8,EHD1,CD81,RAB5B,LMNB1,PDCD10,TFG,PARK7,RAB14,VPS4B,COPA,VPS26A,GIPC1,SDCBP2,YWHAH,MYO1B,COPB1,AP1M2,REEP5,ACTN4,VPS4A,SORT1,SDCBP,RDX,RAB1A,ACTR2,VPS37B,NPEPPS,CLTC,MVB12A,APP,TINAGL1,ARF1,MSN,STOM,HYOU1,MYO1E,V…
GO:BP	regulation of organelle organization	GO:0033043	FALSE	64540.2	1119016964530241	1189	451	71	21128	RALA,GRN,GDI2,NCKAP1,RHOA,CDC42,WDR1,TFRC,ACTB,RAB7A,ACTN2,CAPZB,CTTN,CHMP5,NRP1,MMP9,CHMP4B,MET,PFN1,VAT1,MACROH2A1,PDGFRB,HRG,PDCD10,SPTBN1,CCT4,PARK7,VPS4B,TCP1,SDC4,GNAI1,ARPC1B,CLIP1,ANXA1,RAC1,SDCBP,RDX,RHOF,CLTC,ARHGDIA,S100A8,ARF1,RALB,IQGAP2,MSN,CCT5,EPS8,CCT8,ARPC5,CAPN2,ARPC2,CCT3,ARF6,CCT2,CTNNB1,CLIC4,RUVBL1,RHOG,CALR,MYADM,NPM1,ANXA2,CIB1,PLSCR3,CD47,DYNC1H1,SRC,CD2AP,CHMP4A,INS,SMI…
GO:BP	protein catabolic process	GO:0030163	FALSE	8917.53	1.10498e+16	1031	451	65	21128	PSMB1,PSMA4,HSPA5,CTSA,RAB7A,CEACAM1,CHMP5,MMP2,HSP90AB1,PSMC6,PSMA3,LGMN,PSMA6,PSMA7,CHMP4B,TIMP1,PSMA2,PSMD3,PSMD11,CTSC,HSPA8,CD81,LNPEP,PARK7,CTSD,VPS4B,GIPC1,PSMB2,CANX,PSMA1,UBA1,VPS4A,UGGT1,SDCBP,RDX,VPS37B,MVB12A,PSMB6,PSMA5,MSN,ST14,EEF1A1,PSMB4,VPS28,CAPN2,VCP,PACSIN3,DDB1,CTNNB1,ADAM9,GUSB,PSMD2,DPP7,CALR,NQO1,SGSH,ANXA2,PCBP2,CD2AP,PSMB8,RACK1,CHMP4A,INS,DPP3,PSMB3
GO:BP	regulation of cell death	GO:0010941	FALSE	9348.26	1.10293e+16	1638	451	86	21128	CD44,GRN,CTNNA1,HSPA5,GNAI3,RHOA,CDC42,TFRC,ENO1,ACTB,ACTN2,CTTN,B4GALT1,CHMP5,CEACAM6,MMP2,ICAM1,ITGA6,HSP90AB1,NRP1,LGMN,MMP9,CHMP4B,TIMP1,GPI,CEACAM5,MET,HSPB1,SLC9A3R1,CTSC,PDGFRB,KNG1,HRG,PDCD10,GNAI2,PARK7,CTSD,VPS4B,TCP1,CAT,ACTN4,LGALS3,EMILIN2,SERPINF1,VPS4A,KRAS,ANXA1,TMBIM1,THBS1,ARHGDIA,S100A8,HYOU1,MMP3,ITGB1,ACTC1,ITGA5,CAPN2,ALB,ANXA5,YWHAZ,VCP,HTRA1,PDIA3,PRDX2,DDB1,CTNNB1,ARF4,FG…
GO:BP	positive regulation of cellular process	GO:0048522	FALSE	9462.37	1.1024e+16	5657	451	197	21128	RALA,GPRC5A,EHD2,VIM,CD44,GRN,RAB27B,TNC,CTNNA1,HSPA5,HEXB,LAMC2,NCKAP1,GNAI3,YBX1,NEO1,RHOA,CDC42,WDR1,TFRC,ENO1,ACTB,RAB7A,MCAM,ACTN2,FBLN1,CEACAM1,STX7,CTTN,B4GALT1,CEACAM6,MMP2,GNAS,ICAM1,ITGA6,HSP90AB1,NRP1,MACROH2A2,PSMC6,LGMN,MMP9,FERMT1,TIMP1,EHD4,ANXA13,GPI,RAB3D,MET,HSPB1,PFN1,COL1A1,SLC9A3R1,CTSC,HSPA8,EHD1,CD81,VWF,CAND1,PTK7,MAN2A1,MACROH2A1,PDGFRB,KNG1,HRG,PDCD10,GNAI2,TFG,NCL,ACTR3…
GO:BP	regulation of developmental process	GO:0050793	FALSE	9564.73	1.10193e+16	2474	451	112	21128	RALA,EHD2,CD44,GRN,SARS1,VCL,CTNNA1,HEXB,LAMA3,YBX1,RHOA,CDC42,WDR1,TFRC,ACTB,GPC4,CAPZB,CEACAM1,CTTN,GNAS,GLG1,DPYSL2,HSP90AB1,NRP1,MACROH2A2,LGMN,MMP9,FERMT1,PGK1,CEACAM5,HSPB1,COL1A1,VAT1,SLC9A3R1,CTSC,EHD1,PTK7,MAN2A1,MACROH2A1,STC2,HRG,PDCD10,EFEMP1,TNR,RAB14,PLS1,GLIPR2,C3,YWHAH,COL5A1,EMILIN2,SERPINF1,KRAS,SORT1,COL4A2,ANXA1,LAMC1,TMBIM1,RAC1,SDCBP,RDX,THBS1,PARP6,ADAM10,ACTR2,SEMA7A,RHOF,…
GO:BP	response to chemical	GO:0042221	FALSE	102141	1.09908e+16	4088	451	157	21128	RALA,CD9,VIM,CD44,CTNNA1,HSPA5,LAMA3,LAMC2,GNAI3,ME1,YBX1,NEO1,RHOA,NUCB2,CDC42,TFRC,ENO1,ACTB,ACTN2,CEACAM1,RAB10,CHMP5,MMP2,GNAS,ICAM1,DPYSL2,HSP90AB1,NRP1,PSMC6,LGMN,GSS,MMP9,PGK1,TIMP1,GSR,GPI,MET,HSPB1,BLMH,COL1A1,SLC9A3R1,CTSC,HSPA8,CD81,CUTA,PTK7,PDGFRB,STC2,HRG,PDCD10,GNAI2,ATP6V1A,NCL,ACTR3,TNR,PARK7,PRDX1,VPS4B,CAT,ANXA11,PRDX4,GIPC1,PSMB2,CANX,RAP1B,GNAI1,YWHAH,ACTN4,ARPC1B,AOC3,LGALS3…
GO:BP	cell differentiation	GO:0030154	FALSE	12414.7	1.09061e+16	4287	451	162	21128	CD9,EHD2,VIM,GRN,VCL,VCAN,TNC,CTNNA1,HSPA5,HEXB,LAMA3,LAMC2,NCKAP1,YBX1,NEO1,RHOA,CDC42,WDR1,TFRC,ACTB,ACTN2,CEACAM1,APLP2,RAB10,CTTN,B4GALT1,MMP2,ICAM1,GLG1,ITGA6,DPYSL2,CRTAC1,HSP90AB1,DSP,NRP1,MACROH2A2,MMP9,PGK1,ANXA13,CEACAM5,NAPA,MET,PLOD3,PSMD11,COL1A1,SLC9A3R1,ALDOC,EHD1,UPK2,CD81,CAND1,COL12A1,FRK,PTK7,MAN2A1,MACROH2A1,PDGFRB,EFEMP1,TNR,TSNAX,PPL,EPCAM,TGFBI,PLS1,CAT,GLIPR2,SDC4,C3,RAP1B…
GO:BP	regulation of protein localization	GO:0032880	FALSE	131107	1.08824e+16	854	451	58	21128	VCL,CTNNA1,GDI2,CDC42,TFRC,ACTB,GPC4,ACTN2,STX7,HSP90AB1,FERMT1,ANXA13,HSPA8,CD81,MACROH2A1,PDCD10,SPTBN1,CCT4,PARK7,CTSD,RAB14,TCP1,PLS1,GNAI1,LGALS3,VPS4A,TMBIM1,RDX,ADAM10,NPEPPS,CLTC,ARHGDIA,MSN,STOM,ITGB1,CCT5,CCT8,ZDHHC5,VPS28,CCT3,VCP,ARF6,CCT2,CTNNB1,ADAM9,KIF5B,FGG,DAG1,SFN,RHOG,ADIPOQ,NPM1,CIB1,SRC,MYO1C,CD2AP,RACK1,INS
GO:BP	regulation of catalytic activity	GO:0050790	FALSE	15062	1.08221e+16	2356	451	108	21128	PRSS22,GPRC5A,CD44,GRN,GDI2,CTSA,GNAI3,RHOA,NUCB2,CDC42,ACTB,FBLN1,CEACAM1,APLP2,GNAS,ITGA6,HSP90AB1,NRP1,TBC1D10A,PSMA3,LGMN,MMP9,TIMP1,NUCB1,GPI,MET,HSPB1,PSMD3,SLC9A3R1,CD81,CAND1,MACROH2A1,PDGFRB,KNG1,HRG,PDCD10,GNAI2,CCT4,PARK7,SERPINC1,CTSD,TCP1,SDC4,C3,CAP1,AOC3,LGALS3,SERPINF1,SORT1,ANXA1,TMBIM1,CAB39,RDX,THBS1,RHOF,WARS1,ARHGDIA,APP,ECM1,S100A8,RALB,IQGAP2,PTPRJ,SERPINH1,ITGB1,ITIH2,PROM…
GO:BP	cell junction organization	GO:0034330	FALSE	170070	1.07694e+16	708	451	52	21128	CD9,VCL,TNC,CTNNA1,DSG2,LAMA3,RHOA,CDC42,WDR1,ACTB,GPC4,ACTN2,CTTN,ITGA6,DSP,NRP1,LGMN,PFN1,HSPA8,HRG,TNR,SDC4,C3,RAP1B,LAMC1,RAC1,TLN1,SDCBP,RDX,THBS1,ADAM10,ACTR2,APP,ARF1,PTPRJ,PTPRK,C1QC,ITGA5,YWHAZ,VCP,ARF6,CTNNB1,ARF4,LAMB2,DAG1,COL4A1,AGRN,CLDN4,SRC,MYO1C,CTNND1,INS
GO:BP	system development	GO:0048731	FALSE	176088	1.07543e+16	3962	451	153	21128	RALA,CD9,VIM,CD44,GRN,SARS1,VCL,VCAN,TNC,CTNNA1,HSPA5,DSG2,HEXB,LAMA3,LAMC2,NCKAP1,GNAI3,NEO1,RHOA,CDC42,WDR1,TFRC,ACTB,MCAM,GPC4,ACTN2,CEACAM1,AFP,APLP2,RAB10,CTTN,B4GALT1,MMP2,GNAS,GLG1,ITGA6,DPYSL2,CRTAC1,HSP90AB1,DSP,NRP1,MACROH2A2,AP1B1,GSS,MMP9,PGK1,TIMP1,NAPA,MET,HSPB1,PLOD3,OGN,PFN1,COL1A1,SLC9A3R1,CTSC,EHD1,PTK7,MAN2A1,PDGFRB,HRG,PDCD10,NCL,SPTBN1,EFEMP1,TNR,PRDX1,EPCAM,TGFBI,PLS1,CAT,CA…
GO:BP	negative regulation of catalytic activity	GO:0043086	FALSE	30127.7	1.0521e+16	768	451	54	21128	GPRC5A,CD44,GNAI3,CEACAM1,APLP2,MMP9,TIMP1,GPI,HSPB1,CAND1,MACROH2A1,KNG1,HRG,GNAI2,PARK7,SERPINC1,C3,AOC3,LGALS3,SERPINF1,SORT1,ANXA1,TMBIM1,RDX,THBS1,WARS1,APP,ECM1,IQGAP2,PTPRJ,SERPINH1,ITIH2,CD109,PTX3,ANXA5,SPINT1,YWHAB,YWHAG,BANF1,SFN,A2M,NQO1,ADIPOQ,NPM1,ANXA2,PROS1,CIB1,ANXA4,SRC,RACK1,SERPINB5,C4B,C4A,INS
GO:BP	regulation of multicellular organismal process	GO:0051239	FALSE	331951	1.04789e+16	3004	451	126	21128	CD9,GRN,SARS1,VCL,CTNNA1,DSG2,LAMA3,RHOA,TFRC,MGLL,ENO1,ACTB,STXBP2,FBLN1,CEACAM1,CTTN,MMP2,GNAS,GLG1,HSP90AB1,DSP,NRP1,MACROH2A2,LGMN,MMP9,FERMT1,PGK1,TIMP1,GPI,MET,HSPB1,PFN1,COL1A1,SLC9A3R1,CTSC,CD81,MAN2A1,LNPEP,MACROH2A1,PDGFRB,STC2,KNG1,HRG,PDCD10,GNAI2,SPTBN1,EFEMP1,TNR,PARK7,SERPINC1,RAB14,PLS1,GLIPR2,PRDX4,SDC4,C3,YWHAH,LGALS3,EMILIN2,SERPINF1,KRAS,DSC2,COL4A2,ANXA1,TMBIM1,RAC1,SDCBP,THB…
GO:BP	positive regulation of biological process	GO:0048518	FALSE	34199.1	1.0466e+16	6348	451	212	21128	PRSS22,RALA,GPRC5A,EHD2,VIM,CD44,GRN,RAB27B,TNC,CTNNA1,HSPA5,HEXB,LAMC2,NCKAP1,GNAI3,YBX1,NEO1,RHOA,CDC42,WDR1,TFRC,ENO1,ACTB,RAB7A,MCAM,STXBP2,ACTN2,FBLN1,CEACAM1,STX7,CTTN,B4GALT1,CEACAM6,MMP2,GNAS,ICAM1,ITGA6,HSP90AB1,NRP1,MACROH2A2,TBC1D10A,PSMC6,LGMN,MMP9,FERMT1,TIMP1,EHD4,ANXA13,GPI,RAB3D,MET,HSPB1,PFN1,COL1A1,SLC9A3R1,CTSC,HSPA8,EHD1,CD81,VWF,CAND1,PTK7,MAN2A1,MACROH2A1,PDGFRB,KNG1,HRG,PDC…
GO:BP	regulation of peptidase activity	GO:0052547	FALSE	377772	1.04228e+16	444	451	40	21128	PRSS22,CD44,GRN,RHOA,FBLN1,APLP2,TBC1D10A,PSMA3,LGMN,MMP9,TIMP1,GPI,KNG1,HRG,PARK7,SERPINC1,CTSD,C3,SERPINF1,THBS1,APP,ECM1,S100A8,SERPINH1,ITIH2,CD109,VCP,SPINT1,SFN,A2M,ANXA2,PROS1,CLDN4,SRC,PSMB8,RACK1,SERPINB5,C4B,C4A,PDCD6
GO:BP	regulation of cell adhesion	GO:0030155	FALSE	486388	1.0313e+16	777	451	54	21128	CD9,CD44,VCL,TNC,LAMA3,RHOA,CDC42,TFRC,ACTB,FBLN1,CEACAM1,CEACAM6,MMP2,NRP1,FERMT1,COL1A1,CD81,KNG1,HRG,TNR,EPCAM,TGFBI,SDC4,ACTN4,LGALS3,EMILIN2,ANXA1,LAMC1,RAC1,TLN1,RDX,THBS1,ADAM10,CDH13,ARHGDIA,PTPRJ,ITGA5,ARPC2,PRDX2,ADAM9,FGG,LAMB2,DAG1,CALR,MYADM,ADIPOQ,CIB1,MUC1,P4HB,CD47,SRC,DPP4,PNP,TGM2
GO:BP	organonitrogen compound catabolic process	GO:1901565	FALSE	539250	1.02682e+16	1386	451	76	21128	PSMB1,CD44,PSMA4,HSPA5,HEXB,CTSA,SLC44A1,RAB7A,CEACAM1,CHMP5,MMP2,HSP90AB1,PSMC6,PSMA3,LGMN,PSMA6,PSMA7,CHMP4B,TIMP1,PSMA2,PSMD3,BLMH,PSMD11,CTSC,HSPA8,CD81,LNPEP,GNPDA1,PARK7,CTSD,VPS4B,GIPC1,PSMB2,CANX,PSMA1,UBA1,VPS4A,GNS,UGGT1,SDCBP,RDX,VPS37B,NPEPPS,MVB12A,PSMB6,PSMA5,MSN,ST14,EEF1A1,PSMB4,VPS28,CAPN2,GNPDA2,VCP,PACSIN3,DDB1,CTNNB1,ADAM9,GUSB,PSMD2,DPP7,CALR,NQO1,SGSH,ANXA2,UPP1,PCBP2,CD2AP,…
GO:BP	regulation of transport	GO:0051049	FALSE	5942.76	1.0226e+16	1754	451	88	21128	RALA,EHD2,RAB27B,RHOA,CDC42,ACTB,RAB7A,STXBP2,ACTN2,CEACAM1,RAB10,HSP90AB1,NRP1,PACSIN2,MMP9,FERMT1,EHD4,ANXA13,RAB3D,RAB5C,SLC9A3R1,HSPA8,EHD1,CD81,RAB5B,PDGFRB,STC2,PDCD10,GNAI2,PARK7,VPS4B,GIPC1,SDC4,C3,RAP1B,YWHAH,REEP5,ACTN4,LGALS3,VPS4A,ANXA1,CAB39,RAC1,EPRS1,SDCBP,RDX,THBS1,CDH13,NPEPPS,APP,S100A8,ARF1,MSN,STOM,GSTO1,PTPRJ,ITGB1,PROM2,VPS28,ATP1A1,PTX3,ARF6,PACSIN3,CTNNB1,ADAM9,CLIC4,CLIC3…
GO:BP	protein transport	GO:0015031	FALSE	64763.3	1.01887e+16	1788	451	89	21128	VTA1,RAB27B,HSPA5,GDI2,CTSA,CDC42,TFRC,RAB7A,STXBP2,STX7,RAB10,CTTN,CHMP5,GNAS,SNAP23,HSP90AB1,AP1B1,FERMT1,CHMP4B,RAB2A,ANXA13,NAPA,RAB3D,HSPB1,AP1S1,YKT6,KPNB1,RAB5C,COL1A1,HSPA8,EHD1,CD81,RAB5B,PDCD10,SPTBN1,PARK7,RAB14,VPS4B,TCP1,COPA,VPS26A,GIPC1,KTN1,CANX,YWHAH,COPB1,AP1M2,ACTN4,VPS4A,SORT1,ANXA1,SDCBP,RAB1A,VPS37B,NPEPPS,CLTC,MVB12A,SELENBP1,ARF1,STOM,PDIA4,VPS28,YWHAZ,VCP,ARF6,YWHAB,ARF4,…
GO:BP	regulation of programmed cell death	GO:0043067	FALSE	7124.35	1.01473e+16	1483	451	79	21128	CD44,GRN,CTNNA1,HSPA5,GNAI3,RHOA,CDC42,TFRC,ENO1,ACTB,ACTN2,CTTN,B4GALT1,CEACAM6,MMP2,ICAM1,ITGA6,HSP90AB1,NRP1,LGMN,MMP9,TIMP1,GPI,CEACAM5,MET,HSPB1,SLC9A3R1,CTSC,PDGFRB,KNG1,HRG,PDCD10,GNAI2,PARK7,CTSD,TCP1,CAT,ACTN4,LGALS3,EMILIN2,KRAS,ANXA1,TMBIM1,THBS1,ARHGDIA,S100A8,HYOU1,ITGB1,ACTC1,ITGA5,CAPN2,ALB,ANXA5,YWHAZ,VCP,HTRA1,PDIA3,PRDX2,DDB1,CTNNB1,ARF4,FGG,RUVBL1,SFN,CALR,NQO1,ADIPOQ,NPM1,CIB1…
GO:BP	regulation of apoptotic process	GO:0042981	FALSE	7389.7	1.01314e+16	1454	451	78	21128	CD44,GRN,CTNNA1,HSPA5,GNAI3,RHOA,CDC42,TFRC,ENO1,ACTB,ACTN2,CTTN,B4GALT1,CEACAM6,MMP2,ICAM1,ITGA6,HSP90AB1,NRP1,LGMN,MMP9,TIMP1,GPI,CEACAM5,HSPB1,SLC9A3R1,CTSC,PDGFRB,KNG1,HRG,PDCD10,GNAI2,PARK7,CTSD,TCP1,CAT,ACTN4,LGALS3,EMILIN2,KRAS,ANXA1,TMBIM1,THBS1,ARHGDIA,S100A8,HYOU1,ITGB1,ACTC1,ITGA5,CAPN2,ALB,ANXA5,YWHAZ,VCP,HTRA1,PDIA3,PRDX2,DDB1,CTNNB1,ARF4,FGG,RUVBL1,SFN,CALR,NQO1,ADIPOQ,NPM1,CIB1,MUC…
GO:BP	regulation of proteolysis	GO:0030162	FALSE	84829.5	1.00715e+16	737	451	52	21128	PRSS22,CD44,GRN,RHOA,ENO1,FBLN1,APLP2,GLG1,HSP90AB1,TBC1D10A,PSMC6,PSMA3,LGMN,MMP9,TIMP1,GPI,CTSC,KNG1,HRG,PARK7,SERPINC1,CTSD,GIPC1,C3,SERPINF1,SDCBP,THBS1,APP,ECM1,S100A8,SERPINH1,ITIH2,CD109,VCP,PACSIN3,SPINT1,ADAM9,SFN,A2M,IST1,ANXA2,PROS1,CLDN4,SRC,PSMB8,RACK1,SERPINB5,C4B,C4A,PDCD6,INS,SPON1
GO:BP	positive regulation of cellular component biogenesis	GO:0044089	FALSE	1.03214e+06	9986261688975900	502	451	42	21128	RALA,NCKAP1,RHOA,CDC42,TFRC,RAB7A,CTTN,NRP1,PSMC6,FERMT1,MET,PFN1,CAND1,HRG,ACTR3,PARK7,VPS4B,SDC4,RAP1B,CLIP1,LGALS3,VPS4A,RAC1,SDCBP,ACTR2,WARS1,RALB,MSN,PTPRJ,MMP3,EPS8,ARPC2,VCP,ARF6,DAG1,EPS8L2,AGRN,MMP1,CD47,DYNC1H1,SRC,RACK1
GO:BP	regulation of biological quality	GO:0065008	FALSE	180045	9744618200702432	2790	451	118	21128	CD9,VIM,GRN,VCL,DSG2,NCKAP1,CTSA,YBX1,RHOA,NUCB2,CDC42,WDR1,ACTB,GPC4,STXBP2,ACTN2,CAPZB,FBLN1,CEACAM1,AFP,CTTN,MMP2,GNAS,SNAP23,DPYSL2,HSP90AB1,DSP,NRP1,LGMN,GPI,NAPA,HSPB1,PLOD3,PFN1,SLC9A3R1,HSPA8,CD81,VWF,LNPEP,STC2,KNG1,HRG,PDCD10,GNAI2,ATP6V1A,SPTBN1,CCT4,TNR,PARK7,SERPINC1,TCP1,PLS1,COPA,GIPC1,RAP1B,YWHAH,ARPC1B,EMILIN2,KRAS,DSC2,ANXA1,RAC1,TLN1,RDX,THBS1,ADAM10,RAB1A,ACTR2,SEMA7A,APP,CRAB…
GO:BP	nitrogen compound transport	GO:0071705	FALSE	2.30804e+06	9636755933231544	2252	451	102	21128	VTA1,RAB27B,HSPA5,GDI2,CTSA,YBX1,SLC44A1,CDC42,TFRC,ACTB,RAB7A,STXBP2,STX7,RAB10,CTTN,CHMP5,GNAS,SNAP23,HSP90AB1,AP1B1,FERMT1,CHMP4B,RAB2A,ANXA13,SLC1A5,NAPA,RAB3D,HSPB1,AP1S1,YKT6,KPNB1,RAB5C,COL1A1,SLC9A3R1,HSPA8,EHD1,CD81,RAB5B,HRG,PDCD10,SPTBN1,PARK7,RAB14,VPS4B,TCP1,COPA,VPS26A,GIPC1,KTN1,CANX,YWHAH,COPB1,SLC44A2,AP1M2,ACTN4,VPS4A,SORT1,ANXA1,SDCBP,RAB1A,VPS37B,NPEPPS,CLTC,MVB12A,SELENBP1,S1…
GO:BP	regulation of cytoskeleton organization	GO:0051493	FALSE	297808	9526063381533582	541	451	43	21128	NCKAP1,RHOA,CDC42,WDR1,ACTN2,CAPZB,CTTN,CHMP5,NRP1,CHMP4B,MET,PFN1,PDGFRB,HRG,SPTBN1,VPS4B,SDC4,GNAI1,ARPC1B,CLIP1,RAC1,RDX,RHOF,CLTC,ARHGDIA,S100A8,ARF1,IQGAP2,EPS8,ARPC5,CAPN2,ARPC2,ARF6,CLIC4,RHOG,MYADM,NPM1,CIB1,CD47,DYNC1H1,CD2AP,CHMP4A,SMIM22
GO:BP	actin filament organization	GO:0007015	FALSE	327682	9484547799239244	452	451	39	21128	CTNNA1,NCKAP1,RHOA,CDC42,WDR1,ACTN2,CAPZB,CTTN,NRP1,MET,PFN1,ACTR3,SPTBN1,PLS1,CALD1,SDC4,MYO1B,ARPC1B,RAC1,RDX,ACTR2,RHOF,ARF1,IQGAP2,ALDOA,EPS8,MYO1E,ACTC1,ARPC5,ARPC2,ARF6,TPM4,MYO1D,RHOG,MYADM,CD47,SRC,MYO1C,CD2AP
GO:BP	cell death	GO:0008219	FALSE	496161	9304377362273366	2113	451	97	21128	CD44,GRN,CTNNA1,HSPA5,NCKAP1,GNAI3,RHOA,CDC42,TFRC,ENO1,ACTB,ACTN2,CTTN,B4GALT1,CHMP5,CEACAM6,MMP2,ICAM1,ITGA6,HSP90AB1,NRP1,PYGL,LGMN,MMP9,CHMP4B,TIMP1,GPI,CEACAM5,MET,HSPB1,SLC9A3R1,CTSC,PDGFRB,KNG1,HRG,PDCD10,GNAI2,PARK7,CTSD,VPS4B,TCP1,CAT,ACTN4,LGALS3,EMILIN2,SERPINF1,VPS4A,KRAS,SORT1,ANXA1,TMBIM1,THBS1,ARHGDIA,APP,S100A8,RALB,HYOU1,MMP3,ITGB1,ACTC1,ITGA5,CAPN2,ALB,ANXA5,YWHAZ,VCP,ARF6,HTRA1…
GO:BP	regulation of protein localization to cell periphery	GO:1904375	FALSE	546728	9262229034889020	125	451	21	21128	ACTB,GPC4,STX7,ANXA13,SPTBN1,PLS1,GNAI1,LGALS3,VPS4A,TMBIM1,ADAM10,CLTC,ITGB1,ZDHHC5,ARF6,KIF5B,DAG1,RHOG,CIB1,RACK1,INS
GO:BP	cellular response to chemical stimulus	GO:0070887	FALSE	582998	9234332830154108	2697	451	114	21128	VIM,CD44,CTNNA1,HSPA5,GNAI3,YBX1,RHOA,CDC42,TFRC,ENO1,ACTB,ACTN2,CEACAM1,RAB10,CHMP5,MMP2,GNAS,ICAM1,HSP90AB1,NRP1,LGMN,MMP9,PGK1,GSR,MET,HSPB1,COL1A1,SLC9A3R1,HSPA8,PTK7,PDGFRB,STC2,HRG,PDCD10,GNAI2,ATP6V1A,NCL,ACTR3,PARK7,PRDX1,CAT,PRDX4,GIPC1,RAP1B,GNAI1,YWHAH,ACTN4,LGALS3,SERPINF1,POSTN,ANXA1,CAB39,RAC1,EPRS1,UGGT1,RDX,THBS1,ADAM10,ACTR2,NPEPPS,IFITM3,APP,ECM1,S100A8,RALB,MSN,GSTO1,PTPRJ,HYOU…
GO:BP	regulation of biological process	GO:0050789	FALSE	750268	9124783697990712	12378	451	337	21128	FUCA2,PRSS22,RALA,CD9,GPRC5A,EHD2,VIM,CD44,GRN,SARS1,VCL,RAB27B,TNC,CTNNA1,HSPA5,DSG2,HEXB,LAMA3,GDI2,LAMC2,NCKAP1,CTSA,GNAI3,ME1,YBX1,NEO1,RHOA,NUCB2,CDC42,WDR1,TFRC,MGLL,ENO1,ACTB,RAB7A,MCAM,GPC4,STXBP2,ACTN2,CAPZB,FBLN1,CEACAM1,STX7,AFP,APLP2,RAB10,CTTN,B4GALT1,CHMP5,CEACAM6,MMP2,GNAS,ICAM1,GLG1,ITGA6,DPYSL2,HSP90AB1,DSP,NRP1,MACROH2A2,TBC1D10A,PACSIN2,PSMC6,PSMA3,LGMN,PSMA6,MMP9,FERMT1,CHMP4B…
GO:BP	protein localization to cell periphery	GO:1990778	FALSE	881330	905486139649503	338	451	33	21128	EHD2,ACTB,RAB7A,GPC4,ACTN2,STX7,RAB10,EHD4,ANXA13,RAB3D,SLC9A3R1,EHD1,CD81,SPTBN1,PLS1,GNAI1,LGALS3,VPS4A,TMBIM1,RDX,ADAM10,CLTC,ITGB1,ZDHHC5,ARF6,KIF5B,DAG1,RHOG,MYADM,ADIPOQ,CIB1,RACK1,INS
GO:BP	regulation of response to stimulus	GO:0048583	FALSE	947031	9023635716358320	3998	451	149	21128	RALA,CD9,GPRC5A,CD44,GRN,TNC,CTNNA1,HSPA5,GNAI3,NEO1,RHOA,NUCB2,CDC42,TFRC,MGLL,ENO1,ACTB,RAB7A,GPC4,STXBP2,FBLN1,CEACAM1,STX7,CTTN,GNAS,ICAM1,GLG1,ITGA6,HSP90AB1,NRP1,LGMN,PSMA6,MMP9,FERMT1,TIMP1,MET,HSPB1,COL1A1,SLC9A3R1,CTSC,CD81,VWF,PTK7,MACROH2A1,PDGFRB,KNG1,HRG,PDCD10,GNAI2,TFG,NCL,SPTBN1,TNR,PARK7,PRDX1,SERPINC1,CAT,GLIPR2,GIPC1,C3,RAP1B,GNAI1,PSMA1,SLC44A2,ACTN4,LGALS3,EMILIN2,SERPINF1,PO…
GO:BP	epithelial cell differentiation	GO:0030855	FALSE	1.30852e+07	8883217985318753	713	451	49	21128	VIM,VCL,RHOA,CDC42,CEACAM1,RAB10,B4GALT1,ICAM1,DSP,NRP1,MACROH2A2,MMP9,PGK1,MET,PLOD3,SLC9A3R1,ALDOC,UPK2,PTK7,MACROH2A1,PPL,PLS1,RAP1B,LGALS3,KRAS,ANXA1,RDX,MSN,ST14,TAGLN,CD109,MYO1E,TAGLN2,KRT1,CTNNB1,ADAM9,CLIC4,KRT8,LAMB2,SFN,MYADM,ADIPOQ,KRT10,COL4A1,ANXA4,SRC,PSAP,COL15A1,SLC44A4
GO:BP	organic substance catabolic process	GO:1901575	FALSE	1.32775e+07	8876884877588763	2148	451	97	21128	FUCA2,PSMB1,VIM,CD44,PSMA4,HSPA5,HEXB,CTSA,YBX1,SLC44A1,MGLL,ENO1,RAB7A,CEACAM1,CHMP5,MMP2,HSP90AB1,PYGL,PSMC6,PSMA3,LGMN,PSMA6,PSMA7,CHMP4B,PGK1,TIMP1,GPI,PSMA2,PSMD3,BLMH,PSMD11,ALDOC,CTSC,HSPA8,CD81,TPI1,LNPEP,GNPDA1,PARK7,CTSD,VPS4B,ACAT2,GIPC1,PSMB2,CANX,YWHAH,PSMA1,UBA1,VPS4A,LDHA,GNS,UGGT1,SDCBP,RDX,IDH1,VPS37B,NPEPPS,MVB12A,APP,PSMB6,PGD,PSMA5,MSN,ST14,ALDOA,EEF1A1,PSMB4,VPS28,CAPN2,GNPDA…
GO:BP	regulation of hydrolase activity	GO:0051336	FALSE	1.32866e+07	8876585772322837	1007	451	60	21128	PRSS22,CD44,GRN,RHOA,FBLN1,APLP2,GNAS,ITGA6,HSP90AB1,TBC1D10A,PSMA3,LGMN,MMP9,TIMP1,GPI,MET,PDGFRB,KNG1,HRG,GNAI2,PARK7,SERPINC1,CTSD,C3,LGALS3,SERPINF1,SORT1,ANXA1,RDX,THBS1,APP,ECM1,S100A8,IQGAP2,SERPINH1,ITGB1,ITIH2,PROM2,CD109,PTX3,VCP,SPINT1,ARF4,SFN,A2M,RHOG,NPM1,ANXA2,PROS1,AGRN,CLDN4,SRC,PSAP,TGM2,PSMB8,RACK1,SERPINB5,C4B,C4A,PDCD6
GO:BP	regulation of protein metabolic process	GO:0051246	FALSE	1.47381e+07	8831557896602202	2560	451	109	21128	PRSS22,GPRC5A,VIM,CD44,GRN,HSPA5,CTSA,YBX1,RHOA,TFRC,ENO1,ACTB,RAB7A,FBLN1,CEACAM1,APLP2,GLG1,HSP90AB1,NRP1,TBC1D10A,PSMC6,PSMA3,LGMN,MMP9,TIMP1,EHD4,GPI,HSPB1,EIF3B,PSMD3,SLC9A3R1,CTSC,CD81,MACROH2A1,PDGFRB,KNG1,HRG,PDCD10,GNAI2,NCL,PARK7,SERPINC1,CTSD,GIPC1,SDC4,C3,ILF3,LGALS3,SERPINF1,KRAS,CAB39,RAC1,EPRS1,SDCBP,RDX,THBS1,RAB1A,SEMA7A,WARS1,APP,ECM1,S100A8,RALB,MSN,PTPRJ,SERPINH1,ITIH2,PROM2,E…
GO:BP	enzyme-linked receptor protein signaling pathway	GO:0007167	FALSE	1.49579e+07	882513055605306	982	451	59	21128	RALA,GPRC5A,VIM,HSPA5,NEO1,RAB7A,CEACAM1,AFP,MMP2,GLG1,HSP90AB1,NRP1,LGMN,MMP9,FERMT1,MET,HSPB1,COL1A1,SLC9A3R1,FRK,LNPEP,PDGFRB,HRG,GNAI2,NCL,SPTBN1,EFEMP1,RAB14,GIPC1,SORT1,COL4A2,RAC1,SDCBP,THBS1,CDH13,MVB12A,RALB,PTPRG,PTPRJ,PTPRK,CD109,MYO1E,ITGA5,HTRA1,FBN1,CTNNB1,VASN,COL3A1,ADAM9,ADIPOQ,PSG9,COL4A1,IGF2R,SRC,COL4A6,MYO1C,HEXA,PDCD6,INS
GO:BP	regulation of protein-containing complex assembly	GO:0043254	FALSE	1.6415e+07	8784759547960903	409	451	36	21128	HSPA5,NCKAP1,RHOA,CDC42,TFRC,CAPZB,CTTN,PSMC6,FERMT1,NAPA,MET,PFN1,HSPA8,CAND1,HRG,SPTBN1,PARK7,RAP1B,ARPC1B,CLIP1,LGALS3,RAC1,RDX,WARS1,RALB,MSN,MMP3,EPS8,ARPC5,ARPC2,VCP,ARF6,MYADM,MMP1,SRC,RACK1
GO:BP	macromolecule catabolic process	GO:0009057	FALSE	1.66783e+06	8777849187742293	1391	451	73	21128	PSMB1,VIM,CD44,PSMA4,HSPA5,HEXB,CTSA,YBX1,RAB7A,CEACAM1,CHMP5,MMP2,HSP90AB1,PYGL,PSMC6,PSMA3,LGMN,PSMA6,PSMA7,CHMP4B,TIMP1,PSMA2,PSMD3,PSMD11,CTSC,HSPA8,CD81,LNPEP,PARK7,CTSD,VPS4B,GIPC1,PSMB2,CANX,PSMA1,UBA1,VPS4A,GNS,UGGT1,SDCBP,RDX,VPS37B,MVB12A,PSMB6,PSMA5,MSN,ST14,EEF1A1,PSMB4,VPS28,CAPN2,VCP,PACSIN3,DDB1,CTNNB1,ADAM9,GUSB,PSMD2,DPP7,CALR,NQO1,NPM1,SGSH,ANXA2,PCBP2,CD2AP,PSMB8,RACK1,HEXA,CHM…
GO:BP	organic substance transport	GO:0071702	FALSE	2.16205e+07	8665134624399306	2680	451	112	21128	VTA1,RAB27B,HSPA5,GDI2,CTSA,YBX1,SLC44A1,CDC42,TFRC,ACTB,RAB7A,STXBP2,CEACAM1,STX7,RAB10,CTTN,CHMP5,GNAS,SNAP23,HSP90AB1,AP1B1,FERMT1,CHMP4B,RAB2A,ANXA13,SLC1A5,NAPA,RAB3D,HSPB1,AP1S1,YKT6,KPNB1,RAB5C,COL1A1,SLC9A3R1,HSPA8,EHD1,CD81,RAB5B,HRG,PDCD10,SPTBN1,PARK7,RAB14,VPS4B,TCP1,PLS1,COPA,VPS26A,GIPC1,C3,KTN1,CANX,YWHAH,COPB1,SLC44A2,AP1M2,ACTN4,VPS4A,SORT1,ANXA1,EPRS1,SDCBP,THBS1,RAB1A,VPS37B,NP…
GO:BP	tissue migration	GO:0090130	FALSE	2.46773e+06	8607702568069245	310	451	31	21128	GRN,RHOA,CEACAM1,NRP1,LGMN,MMP9,FERMT1,GPI,MET,HSPB1,PFN1,HRG,PDCD10,GLIPR2,GIPC1,SERPINF1,ANXA1,RAC1,THBS1,CDH13,PTPRG,ITGB1,ACTC1,ARF6,ADAM9,CALR,CIB1,S100A2,SRC,DPP4,PDCD6
GO:BP	programmed cell death	GO:0012501	FALSE	3.21265e+07	8493137076478348	1948	451	90	21128	CD44,GRN,CTNNA1,HSPA5,NCKAP1,GNAI3,RHOA,CDC42,TFRC,ENO1,ACTB,ACTN2,CTTN,B4GALT1,CEACAM6,MMP2,ICAM1,ITGA6,HSP90AB1,NRP1,PYGL,LGMN,MMP9,TIMP1,GPI,CEACAM5,MET,HSPB1,SLC9A3R1,CTSC,PDGFRB,KNG1,HRG,PDCD10,GNAI2,PARK7,CTSD,TCP1,CAT,ACTN4,LGALS3,EMILIN2,KRAS,SORT1,ANXA1,TMBIM1,THBS1,ARHGDIA,APP,S100A8,RALB,HYOU1,ITGB1,ACTC1,ITGA5,CAPN2,ALB,ANXA5,YWHAZ,VCP,ARF6,HTRA1,PDIA3,PRDX2,DDB1,CTNNB1,ARF4,KRT8,CD14…
GO:BP	negative regulation of cell death	GO:0060548	FALSE	3.33179e+06	8477322002201271	1001	451	59	21128	CD44,GRN,CTNNA1,HSPA5,GNAI3,RHOA,TFRC,ENO1,CTTN,CHMP5,CEACAM6,ICAM1,ITGA6,HSP90AB1,NRP1,LGMN,MMP9,CHMP4B,TIMP1,GPI,CEACAM5,MET,HSPB1,PDGFRB,PDCD10,GNAI2,PARK7,VPS4B,CAT,LGALS3,SERPINF1,VPS4A,KRAS,ANXA1,TMBIM1,THBS1,ARHGDIA,HYOU1,ITGB1,ACTC1,ITGA5,ALB,ANXA5,YWHAZ,PRDX2,DDB1,CTNNB1,ARF4,FGG,SFN,NQO1,NPM1,CIB1,MUC1,ANXA4,SRC,RACK1,CHMP4A,INS
GO:BP	negative regulation of molecular function	GO:0044092	FALSE	3.38186e+07	8470844369592353	1115	451	63	21128	GPRC5A,CD44,GNAI3,ACTB,ACTN2,CEACAM1,APLP2,MMP9,TIMP1,GPI,MET,HSPB1,SLC9A3R1,CAND1,MACROH2A1,KNG1,HRG,GNAI2,PARK7,SERPINC1,CAT,C3,AOC3,LGALS3,SERPINF1,SORT1,ANXA1,TMBIM1,CAB39,RDX,THBS1,WARS1,APP,ECM1,RALB,IQGAP2,GSTO1,PTPRJ,SERPINH1,ITIH2,CD109,PTX3,ANXA5,SPINT1,YWHAB,PRDX2,YWHAG,BANF1,SFN,A2M,NQO1,ADIPOQ,NPM1,ANXA2,PROS1,CIB1,ANXA4,SRC,RACK1,SERPINB5,C4B,C4A,INS
GO:BP	cell-matrix adhesion	GO:0007160	FALSE	3.79384e+06	8420921157073971	238	451	27	21128	CD44,VCL,RHOA,ACTN2,CTTN,CEACAM6,ITGA6,NRP1,FERMT1,HRG,SDC4,RAC1,TLN1,THBS1,CDH13,PTPRJ,ITGB1,PTPRK,ITGA5,CTNNB1,COL3A1,ADAM9,FGG,DAG1,CIB1,BCAM,SRC
GO:BP	apoptotic process	GO:0006915	FALSE	4.4593e+06	8350733199389337	1894	451	88	21128	CD44,GRN,CTNNA1,HSPA5,NCKAP1,GNAI3,RHOA,CDC42,TFRC,ENO1,ACTB,ACTN2,CTTN,B4GALT1,CEACAM6,MMP2,ICAM1,ITGA6,HSP90AB1,NRP1,LGMN,MMP9,TIMP1,GPI,CEACAM5,HSPB1,SLC9A3R1,CTSC,PDGFRB,KNG1,HRG,PDCD10,GNAI2,PARK7,CTSD,TCP1,CAT,ACTN4,LGALS3,EMILIN2,KRAS,SORT1,ANXA1,TMBIM1,THBS1,ARHGDIA,APP,S100A8,RALB,HYOU1,ITGB1,ACTC1,ITGA5,CAPN2,ALB,ANXA5,YWHAZ,VCP,ARF6,HTRA1,PDIA3,PRDX2,DDB1,CTNNB1,ARF4,KRT8,CD14,FGG,RUVB…
GO:BP	regulation of cellular process	GO:0050794	FALSE	45666.8	83403998842521	11139	451	310	21128	RALA,CD9,GPRC5A,EHD2,VIM,CD44,GRN,SARS1,VCL,RAB27B,TNC,CTNNA1,HSPA5,DSG2,HEXB,LAMA3,GDI2,LAMC2,NCKAP1,CTSA,GNAI3,ME1,YBX1,NEO1,RHOA,NUCB2,CDC42,WDR1,TFRC,MGLL,ENO1,ACTB,RAB7A,MCAM,GPC4,STXBP2,ACTN2,CAPZB,FBLN1,CEACAM1,STX7,AFP,APLP2,RAB10,CTTN,B4GALT1,CHMP5,CEACAM6,MMP2,GNAS,ICAM1,GLG1,ITGA6,DPYSL2,HSP90AB1,DSP,NRP1,MACROH2A2,PACSIN2,PSMC6,LGMN,PSMA6,MMP9,FERMT1,CHMP4B,TIMP1,EHD4,ANXA13,NUCB1,GPI…
GO:BP	response to external stimulus	GO:0009605	FALSE	5.53419e+06	825694621155891	2861	451	116	21128	FUCA2,RALA,CD9,VIM,GRN,TNC,HSPA5,LAMA3,LAMC2,NEO1,RHOA,NUCB2,CDC42,TFRC,MGLL,ENO1,RAB7A,CEACAM1,CHMP5,MMP2,DPYSL2,NRP1,PYGL,LGMN,PSMA6,MMP9,GPI,MET,HSPB1,AP1S1,PSMA2,COL1A1,CTSC,HSPA8,CD81,FRK,PTK7,PDGFRB,STC2,KNG1,HRG,GNAI2,ACTR3,TNR,PARK7,PRDX1,SERPINC1,PPL,RAB14,CAT,C3,PSMA1,ILF3,LGALS3,EMILIN2,SERPINF1,POSTN,DSC2,ANXA1,RAC1,EPRS1,THBS1,ADAM10,RAB1A,ACTR2,SEMA7A,CDH13,IFITM3,APP,S100A8,ARF1,RA…
GO:BP	establishment of localization in cell	GO:0051649	FALSE	6.04998e+06	8218246225006261	2340	451	101	21128	VTA1,EHD2,GRN,RAB27B,HSPA5,CTSA,CDC42,ACTB,RAB7A,STXBP2,ACTN2,CEACAM1,STX7,RAB10,CTTN,CHMP5,GNAS,SNAP23,HSP90AB1,TBC1D10A,AP1B1,FERMT1,CHMP4B,EHD4,RAB2A,NAPA,RAB3D,HSPB1,AP1S1,YKT6,KPNB1,RAB5C,SLC9A3R1,HSPA8,EHD1,CD81,RAB5B,LMNB1,PDCD10,TFG,PARK7,RAB14,VPS4B,COPA,VPS26A,GIPC1,SDC4,SDCBP2,CANX,RAP1B,YWHAH,MYO1B,COPB1,AP1M2,REEP5,ACTN4,VPS4A,SORT1,SDCBP,RDX,RAB1A,ACTR2,VPS37B,NPEPPS,CLTC,MVB12A,APP…
GO:BP	epithelial cell migration	GO:0010631	FALSE	6.29089e+06	8201287736100099	301	451	30	21128	GRN,RHOA,CEACAM1,NRP1,LGMN,MMP9,FERMT1,GPI,MET,HSPB1,PFN1,HRG,PDCD10,GLIPR2,GIPC1,SERPINF1,ANXA1,RAC1,THBS1,CDH13,PTPRG,ITGB1,ARF6,ADAM9,CALR,CIB1,S100A2,SRC,DPP4,PDCD6
GO:BP	ameboidal-type cell migration	GO:0001667	FALSE	6.68331e+06	8175008442162792	429	451	36	21128	GRN,RHOA,CDC42,CEACAM1,NRP1,LGMN,MMP9,FERMT1,TIMP1,GPI,MET,HSPB1,PFN1,SLC9A3R1,HRG,PDCD10,GLIPR2,GIPC1,SDC4,CAP1,SERPINF1,ANXA1,RAC1,THBS1,SEMA7A,CDH13,PTPRG,ITGB1,ARF6,ADAM9,CALR,CIB1,S100A2,SRC,DPP4,PDCD6
GO:BP	epithelium migration	GO:0090132	FALSE	8.10959e+06	8091000852205394	304	451	30	21128	GRN,RHOA,CEACAM1,NRP1,LGMN,MMP9,FERMT1,GPI,MET,HSPB1,PFN1,HRG,PDCD10,GLIPR2,GIPC1,SERPINF1,ANXA1,RAC1,THBS1,CDH13,PTPRG,ITGB1,ARF6,ADAM9,CALR,CIB1,S100A2,SRC,DPP4,PDCD6
GO:BP	regulation of protein localization to membrane	GO:1905475	FALSE	8.17839e+06	8087332092434954	175	451	23	21128	ACTB,GPC4,STX7,ANXA13,CD81,SPTBN1,PLS1,LGALS3,VPS4A,TMBIM1,ADAM10,CLTC,STOM,ITGB1,ZDHHC5,ARF6,KIF5B,DAG1,RHOG,CIB1,MYO1C,RACK1,INS
GO:BP	biological process involved in interspecies interaction between organisms	GO:0044419	FALSE	9.07057e+06	8042365614252112	1724	451	82	21128	FUCA2,VIM,GRN,RHOA,CDC42,TFRC,ENO1,RAB7A,CEACAM1,CHMP5,ICAM1,HSP90AB1,NRP1,PYGL,CHMP4B,SLC1A5,HSPB1,AP1S1,PSMA2,HSPA8,CD81,FRK,HRG,ACTR3,PRDX1,RAB14,VPS4B,TCP1,C3,ILF3,LGALS3,EMILIN2,VPS4A,ANXA1,EPRS1,RAB1A,ACTR2,VPS37B,IFITM3,S100A8,ARF1,STOM,ITGB1,CCT5,EEF1A1,ZDHHC5,C1QC,ITGA5,CAPN2,PTX3,HTRA1,KRT1,PRDX2,DDB1,SLC3A2,ADAM9,KRT8,CD14,KIF5B,DAG1,BANF1,A2M,CALR,ADIPOQ,IST1,IFITM2,P4HB,IFITM1,PLSCR3…
GO:BP	cellular response to endogenous stimulus	GO:0071495	FALSE	1.04055e+08	7.98274e+16	1445	451	73	21128	VIM,CD44,CTNNA1,HSPA5,GNAI3,NEO1,RHOA,ACTB,ACTN2,CEACAM1,RAB10,CHMP5,MMP2,GNAS,ICAM1,GLG1,HSP90AB1,NRP1,LGMN,FERMT1,EHD4,HSPB1,COL1A1,SLC9A3R1,HSPA8,EHD1,PDGFRB,HRG,GNAI2,NCL,PARK7,RAB14,CAT,GIPC1,RAP1B,YWHAH,SERPINF1,SORT1,COL4A2,ANXA1,EPRS1,SDCBP,RDX,THBS1,ACTR2,APP,PTPRK,EEF1A1,CD109,ITGA5,CAPN2,ATP1A1,ARF6,HTRA1,SPINT1,FBN1,CTNNB1,VASN,COL3A1,ADAM9,YWHAG,CALR,ADIPOQ,PSG9,CIB1,COL4A1,SRC,COL4A…
GO:BP	positive regulation of protein localization	GO:1903829	FALSE	1.08829e+06	7963255495604708	459	451	37	21128	CDC42,TFRC,HSP90AB1,ANXA13,CD81,PDCD10,SPTBN1,CCT4,PARK7,TCP1,PLS1,GNAI1,LGALS3,RDX,NPEPPS,MSN,STOM,ITGB1,CCT5,CCT8,ZDHHC5,VPS28,CCT3,ARF6,CCT2,ADAM9,KIF5B,FGG,SFN,RHOG,NPM1,CIB1,SRC,MYO1C,CD2AP,RACK1,INS
GO:BP	regulation of endopeptidase activity	GO:0052548	FALSE	1.17728e+08	7929119835628156	415	451	35	21128	CD44,RHOA,APLP2,TBC1D10A,PSMA3,LGMN,MMP9,TIMP1,GPI,KNG1,HRG,PARK7,SERPINC1,CTSD,C3,SERPINF1,THBS1,APP,S100A8,SERPINH1,ITIH2,CD109,VCP,SPINT1,SFN,A2M,ANXA2,PROS1,SRC,PSMB8,RACK1,SERPINB5,C4B,C4A,PDCD6
GO:BP	cell-cell adhesion	GO:0098609	FALSE	1.20527e+08	7918915573655312	948	451	56	21128	CD9,CD44,VCL,CTNNA1,DSG2,LAMA3,NEO1,RHOA,TFRC,ACTB,GPC4,CEACAM1,RAB10,CEACAM6,GNAS,ICAM1,ITGA6,DSP,CEACAM5,HSPB1,CD81,TNR,EPCAM,SDC4,CEACAM8,CD93,LGALS3,EMILIN2,DSC2,ANXA1,TLN1,RDX,CDH13,S100A8,MSN,ITGB1,PCDH1,ITGA5,PRDX2,CTNNB1,ADAM9,PCDH7,FGG,MYADM,ADIPOQ,ANXA2,CLDN4,CD47,SRC,DPP4,CD2AP,CTNND1,PNP,PSG5,PSG2,PSG11
GO:BP	cell communication	GO:0007154	FALSE	1.27211e+08	789547640941083	6573	451	209	21128	RALA,GPRC5A,VIM,CD44,GRN,TNC,CTNNA1,HSPA5,DSG2,LAMA3,GDI2,NCKAP1,GNAI3,NEO1,RHOA,NUCB2,CDC42,TFRC,MGLL,ENO1,RAB7A,GPC4,STXBP2,ACTN2,FBLN1,CEACAM1,AFP,APLP2,CTTN,CEACAM6,MMP2,GNAS,ICAM1,GLG1,ITGA6,SNAP23,DPYSL2,HSP90AB1,DSP,NRP1,PACSIN2,LGMN,MMP9,FERMT1,TIMP1,NUCB1,GPI,NAPA,MET,HSPB1,OGN,KPNB1,COL1A1,SLC9A3R1,CTSC,HSPA8,CD81,VWF,FRK,PTK7,LNPEP,PDGFRB,STC2,HRG,PDCD10,GNAI2,TFG,NCL,SPTBN1,EFEMP1,TNR…
GO:BP	cell-substrate junction organization	GO:0150115	FALSE	1.42487e+08	7846226278733209	103	451	18	21128	VCL,LAMA3,RHOA,ACTN2,CTTN,ITGA6,NRP1,HRG,SDC4,LAMC1,RAC1,TLN1,THBS1,PTPRJ,PTPRK,ITGA5,ARF6,SRC
GO:BP	tissue morphogenesis	GO:0048729	FALSE	1.4848e+08	7828330800340992	633	451	44	21128	RALA,CD44,VCL,TNC,LAMA3,RHOA,CDC42,WDR1,ACTB,GPC4,CEACAM1,RAB10,MMP2,DSP,NRP1,FERMT1,GPI,MET,PLOD3,PFN1,SLC9A3R1,PTK7,PDCD10,SDC4,COL5A1,KRAS,RAC1,MSN,ST14,ITGB1,ACTC1,ITGA5,SPINT1,CTNNB1,COL3A1,CLIC4,DAG1,CD151,KRT10,COL4A1,SRC,TXNRD1,TGM2,SERPINB5
GO:BP	regulation of cell-substrate adhesion	GO:0010810	FALSE	1.64718e+07	7783259796779655	216	451	25	21128	VCL,RHOA,CDC42,FBLN1,CEACAM6,NRP1,FERMT1,COL1A1,HRG,SDC4,ACTN4,RAC1,TLN1,THBS1,CDH13,PTPRJ,ITGA5,ARPC2,FGG,DAG1,CALR,MYADM,CIB1,P4HB,SRC
GO:BP	integrin-mediated signaling pathway	GO:0007229	FALSE	1.66685e+08	7778103559727213	118	451	19	21128	CTNNA1,LAMA3,CDC42,CEACAM1,ITGA6,NRP1,FERMT1,TIMP1,LAMC1,TLN1,ADAM10,SEMA7A,ITGB1,ITGA5,COL3A1,ADAM9,LAMB2,CD47,SRC
GO:BP	regulation of molecular function	GO:0065009	FALSE	1.85755e+07	7.73106e+16	3059	451	120	21128	PRSS22,GPRC5A,CD44,GRN,GDI2,CTSA,GNAI3,RHOA,NUCB2,CDC42,TFRC,ACTB,ACTN2,FBLN1,CEACAM1,APLP2,GNAS,ITGA6,HSP90AB1,NRP1,TBC1D10A,PSMA3,LGMN,PSMA6,MMP9,TIMP1,NUCB1,GPI,MET,HSPB1,PSMD3,PFN1,SLC9A3R1,CD81,CAND1,MACROH2A1,PDGFRB,KNG1,HRG,PDCD10,GNAI2,CCT4,PARK7,SERPINC1,CTSD,TCP1,CAT,SDC4,C3,YWHAH,ACTN4,CAP1,AOC3,LGALS3,SERPINF1,SORT1,ANXA1,TMBIM1,CAB39,RDX,THBS1,RHOF,WARS1,ARHGDIA,APP,ECM1,S100A8,RALB,…
GO:BP	negative regulation of hydrolase activity	GO:0051346	FALSE	1.86392e+08	7729572489401535	356	451	32	21128	CD44,APLP2,MMP9,TIMP1,GPI,KNG1,HRG,GNAI2,PARK7,SERPINC1,C3,LGALS3,SERPINF1,SORT1,ANXA1,RDX,THBS1,APP,ECM1,SERPINH1,ITIH2,CD109,PTX3,SPINT1,SFN,A2M,ANXA2,PROS1,SRC,SERPINB5,C4B,C4A
GO:BP	positive regulation of transport	GO:0051050	FALSE	2.04914e+08	7688428833287987	905	451	54	21128	EHD2,RAB27B,CDC42,ACTB,RAB7A,ACTN2,HSP90AB1,ANXA13,RAB3D,SLC9A3R1,EHD1,CD81,PDGFRB,PDCD10,GNAI2,PARK7,VPS4B,SDC4,C3,ACTN4,LGALS3,VPS4A,ANXA1,SDCBP,RDX,NPEPPS,S100A8,MSN,STOM,GSTO1,PTPRJ,ITGB1,VPS28,PTX3,ARF6,ADAM9,CD14,KIF5B,FGG,SFN,CD151,CALR,ADIPOQ,ANXA2,CIB1,CD47,DYNC1H1,SRC,MYO1C,CD2AP,RACK1,C4B,C4A,INS
GO:BP	response to oxygen-containing compound	GO:1901700	FALSE	2.75277e+08	7560230677250599	1665	451	79	21128	VIM,CTNNA1,HSPA5,GNAI3,ME1,RHOA,TFRC,ACTB,ACTN2,CEACAM1,RAB10,CHMP5,MMP2,GNAS,ICAM1,HSP90AB1,LGMN,MMP9,TIMP1,GPI,MET,COL1A1,SLC9A3R1,PTK7,PDGFRB,STC2,PDCD10,GNAI2,NCL,PARK7,PRDX1,CAT,RAP1B,GNAI1,ARPC1B,SERPINF1,POSTN,SORT1,ANXA1,EPRS1,THBS1,ACTR2,COL6A2,APP,S100A8,MSN,MMP3,EPS8,PTPRK,CAPN2,ATP1A1,ALDH1A1,VCP,FBN1,PRDX2,CTNNB1,COL3A1,ADAM9,YWHAG,KRT8,CD14,DAG1,A2M,CALR,NQO1,ADIPOQ,COL4A1,PLSCR3,AG…
GO:BP	negative regulation of proteolysis	GO:0045861	FALSE	2.98357e+07	7525264168486679	341	451	31	21128	CD44,APLP2,GLG1,HSP90AB1,MMP9,TIMP1,GPI,KNG1,HRG,PARK7,SERPINC1,GIPC1,C3,SERPINF1,SDCBP,THBS1,APP,ECM1,SERPINH1,ITIH2,CD109,SPINT1,SFN,A2M,ANXA2,PROS1,SRC,SERPINB5,C4B,C4A,INS
GO:BP	negative regulation of protein metabolic process	GO:0051248	FALSE	3.45845e+07	746111904862031	1031	451	58	21128	GPRC5A,CD44,CTSA,YBX1,FBLN1,CEACAM1,APLP2,GLG1,HSP90AB1,MMP9,TIMP1,GPI,HSPB1,MACROH2A1,KNG1,HRG,GNAI2,NCL,PARK7,SERPINC1,GIPC1,C3,ILF3,LGALS3,SERPINF1,EPRS1,SDCBP,THBS1,WARS1,APP,ECM1,PTPRJ,SERPINH1,ITIH2,CD109,VPS28,PTX3,SPINT1,YWHAB,CTNNB1,YWHAG,SFN,A2M,CALR,MYADM,NQO1,ADIPOQ,NPM1,ANXA2,PROS1,CIB1,SRC,RACK1,SERPINB5,C4B,C4A,INS,SPON1
GO:BP	morphogenesis of an epithelium	GO:0002009	FALSE	3.65198e+07	7437471754364359	526	451	39	21128	RALA,CD44,VCL,TNC,LAMA3,RHOA,CDC42,WDR1,ACTB,GPC4,CEACAM1,RAB10,MMP2,NRP1,FERMT1,MET,PLOD3,PFN1,SLC9A3R1,PTK7,PDCD10,SDC4,COL5A1,KRAS,RAC1,MSN,ST14,ITGB1,ITGA5,SPINT1,CTNNB1,CLIC4,DAG1,CD151,KRT10,COL4A1,SRC,TGM2,SERPINB5
GO:BP	response to nitrogen compound	GO:1901698	FALSE	4.13346e+08	7383686638095251	1123	451	61	21128	CD9,VIM,CTNNA1,HSPA5,GNAI3,RHOA,ACTB,ACTN2,CEACAM1,RAB10,CHMP5,MMP2,GNAS,ICAM1,HSP90AB1,PSMC6,LGMN,MMP9,TIMP1,GPI,COL1A1,SLC9A3R1,CD81,STC2,GNAI2,NCL,CAT,PSMB2,CANX,RAP1B,GNAI1,SERPINF1,SORT1,ANXA1,EPRS1,UGGT1,ACTR2,CDH13,APP,RALB,MMP3,ITGB1,CAPN2,VCP,FBN1,SLC3A2,CTNNB1,COL3A1,YWHAG,DAG1,CALR,NQO1,ADIPOQ,NPM1,COL4A1,AGRN,SRC,COL4A6,MYO1C,TGM2,INS
GO:BP	intracellular protein transport	GO:0006886	FALSE	4.33961e+07	7362549070076472	1095	451	60	21128	RAB27B,HSPA5,CTSA,CDC42,RAB7A,STXBP2,STX7,CTTN,HSP90AB1,AP1B1,FERMT1,CHMP4B,NAPA,RAB3D,HSPB1,AP1S1,KPNB1,RAB5C,HSPA8,EHD1,CD81,RAB5B,PDCD10,PARK7,RAB14,COPA,VPS26A,GIPC1,YWHAH,COPB1,AP1M2,VPS4A,SORT1,SDCBP,RAB1A,VPS37B,NPEPPS,CLTC,MVB12A,ARF1,STOM,VPS28,YWHAZ,VCP,ARF6,YWHAB,ARF4,YWHAG,HSPA4,KIF5B,RAB6A,SFN,CALR,ADIPOQ,NPM1,COPB2,CIB1,MYO1C,PDCD6,CHMP4A
GO:BP	protein localization to plasma membrane	GO:0072659	FALSE	4.42817e+06	7.35378e+16	284	451	28	21128	EHD2,ACTB,RAB7A,ACTN2,STX7,RAB10,EHD4,ANXA13,RAB3D,SLC9A3R1,EHD1,CD81,SPTBN1,PLS1,LGALS3,VPS4A,TMBIM1,RDX,CLTC,ITGB1,ZDHHC5,ARF6,KIF5B,RHOG,ADIPOQ,CIB1,RACK1,INS
GO:BP	regulation of signal transduction	GO:0009966	FALSE	4.54306e+07	7342651543446314	2991	451	117	21128	RALA,GPRC5A,CD44,CTNNA1,HSPA5,GNAI3,NEO1,RHOA,CDC42,TFRC,MGLL,ENO1,RAB7A,GPC4,FBLN1,CEACAM1,CTTN,GNAS,ICAM1,GLG1,ITGA6,HSP90AB1,NRP1,LGMN,MMP9,FERMT1,TIMP1,MET,HSPB1,COL1A1,SLC9A3R1,CTSC,CD81,VWF,PTK7,PDGFRB,HRG,PDCD10,GNAI2,TFG,NCL,SPTBN1,PARK7,PRDX1,CAT,GLIPR2,GIPC1,C3,RAP1B,GNAI1,SLC44A2,ACTN4,LGALS3,POSTN,KRAS,LAMC1,TMBIM1,RAC1,SDCBP,RDX,THBS1,ADAM10,SEMA7A,RHOF,CDH13,ARHGDIA,MVB12A,APP,ECM1,…
GO:BP	cell projection organization	GO:0030030	FALSE	4.80989e+07	7317864829887309	1556	451	75	21128	RALA,EHD2,VIM,CD44,GRN,VCL,TNC,CTNNA1,HSPA5,LAMA3,GDI2,LAMC2,NCKAP1,NEO1,RHOA,CDC42,ACTB,ACTN2,CAPZB,APLP2,RAB10,CTTN,MMP2,ICAM1,ITGA6,DPYSL2,CRTAC1,HSP90AB1,NRP1,PACSIN2,LGMN,EHD4,PFN1,SLC9A3R1,EHD1,PTK7,HRG,ACTR3,TNR,PLS1,SDC4,YWHAH,PRKCSH,SERPINF1,RAC1,SDCBP,RDX,PARP6,ACTR2,SEMA7A,CDH13,APP,CRABP2,ARF1,PTPRG,ITGB1,EPS8,PROM2,ARPC2,ARF6,CTNNB1,ARF4,KIF5B,LAMB2,DAG1,RAB6A,RHOG,EPS8L2,IST1,CIB1,A…
GO:BP	positive regulation of organelle organization	GO:0010638	FALSE	4.89575e+07	7310180985978942	507	451	38	21128	RALA,GRN,NCKAP1,RHOA,CDC42,WDR1,ACTN2,CTTN,NRP1,MMP9,MET,PFN1,MACROH2A1,PDGFRB,CCT4,PARK7,VPS4B,TCP1,SDC4,CLIP1,ANXA1,RAC1,SDCBP,RALB,MSN,CCT5,CCT8,ARPC2,CCT3,ARF6,CCT2,CTNNB1,RUVBL1,ANXA2,CD47,DYNC1H1,SRC,INS
GO:BP	cell-substrate junction assembly	GO:0007044	FALSE	5.27034e+07	7278161417445367	97	451	17	21128	VCL,LAMA3,RHOA,ACTN2,CTTN,ITGA6,NRP1,HRG,SDC4,LAMC1,RAC1,TLN1,THBS1,PTPRJ,PTPRK,ITGA5,SRC
GO:BP	signaling	GO:0023052	FALSE	6.24194e+06	7204680378239115	6462	451	204	21128	RALA,GPRC5A,VIM,CD44,GRN,TNC,CTNNA1,HSPA5,LAMA3,GDI2,NCKAP1,GNAI3,NEO1,RHOA,NUCB2,CDC42,TFRC,MGLL,ENO1,RAB7A,GPC4,STXBP2,ACTN2,FBLN1,CEACAM1,AFP,APLP2,CTTN,CHMP5,CEACAM6,MMP2,GNAS,ICAM1,GLG1,ITGA6,SNAP23,DPYSL2,HSP90AB1,NRP1,PACSIN2,LGMN,MMP9,FERMT1,TIMP1,NUCB1,GPI,NAPA,MET,HSPB1,OGN,KPNB1,COL1A1,SLC9A3R1,CTSC,CD81,VWF,FRK,PTK7,LNPEP,PDGFRB,STC2,HRG,PDCD10,GNAI2,TFG,NCL,SPTBN1,EFEMP1,TNR,PARK7,PR…
GO:BP	positive regulation of protein-containing complex assembly	GO:0031334	FALSE	632225	7199128381956111	193	451	23	21128	NCKAP1,RHOA,TFRC,CTTN,PSMC6,FERMT1,MET,PFN1,CAND1,PARK7,RAP1B,CLIP1,LGALS3,RAC1,WARS1,MSN,MMP3,ARPC2,VCP,ARF6,MMP1,SRC,RACK1
GO:BP	regulation of anatomical structure morphogenesis	GO:0022603	FALSE	8.01261e+07	7096226245017077	882	451	52	21128	RALA,CD44,GRN,SARS1,HEXB,RHOA,CDC42,WDR1,TFRC,GPC4,CAPZB,CEACAM1,NRP1,PGK1,HSPB1,VAT1,SLC9A3R1,PTK7,HRG,PDCD10,TNR,C3,YWHAH,EMILIN2,SERPINF1,COL4A2,ANXA1,TMBIM1,RAC1,RDX,THBS1,PARP6,ACTR2,SEMA7A,RHOF,WARS1,CRABP2,ECM1,MSN,ALDOA,ITGB1,EPS8,ITGA5,KRT1,CTNNB1,DAG1,RHOG,IST1,CLDN4,SRC,RACK1,PDCD6
GO:BP	negative regulation of peptidase activity	GO:0010466	FALSE	8.54407e+07	7.06834e+16	252	451	26	21128	CD44,APLP2,MMP9,TIMP1,GPI,KNG1,HRG,PARK7,SERPINC1,C3,SERPINF1,THBS1,APP,ECM1,SERPINH1,ITIH2,CD109,SPINT1,SFN,A2M,ANXA2,PROS1,SRC,SERPINB5,C4B,C4A
GO:BP	biological regulation	GO:0065007	FALSE	892753	7049268469243598	12926	451	341	21128	FUCA2,PRSS22,RALA,CD9,GPRC5A,EHD2,VIM,CD44,GRN,SARS1,VCL,RAB27B,TNC,CTNNA1,HSPA5,DSG2,HEXB,LAMA3,GDI2,LAMC2,NCKAP1,CTSA,GNAI3,ME1,YBX1,NEO1,RHOA,NUCB2,CDC42,WDR1,TFRC,MGLL,ENO1,ACTB,RAB7A,MCAM,GPC4,STXBP2,ACTN2,CAPZB,FBLN1,CEACAM1,STX7,AFP,APLP2,RAB10,CTTN,B4GALT1,CHMP5,CEACAM6,MMP2,GNAS,ICAM1,GLG1,ITGA6,SNAP23,DPYSL2,HSP90AB1,DSP,NRP1,MACROH2A2,TBC1D10A,PACSIN2,PSMC6,PSMA3,LGMN,PSMA6,MMP9,FERMT1…
GO:BP	plasma membrane bounded cell projection organization	GO:0120036	FALSE	1.04014e+09	69829100810213	1518	451	73	21128	RALA,EHD2,VIM,CD44,GRN,VCL,TNC,CTNNA1,HSPA5,LAMA3,GDI2,LAMC2,NCKAP1,NEO1,RHOA,CDC42,ACTB,ACTN2,CAPZB,APLP2,RAB10,CTTN,MMP2,ICAM1,ITGA6,DPYSL2,CRTAC1,HSP90AB1,NRP1,LGMN,EHD4,PFN1,SLC9A3R1,EHD1,PTK7,HRG,ACTR3,TNR,PLS1,SDC4,YWHAH,PRKCSH,SERPINF1,RAC1,SDCBP,RDX,PARP6,ACTR2,SEMA7A,CDH13,APP,CRABP2,ARF1,PTPRG,ITGB1,EPS8,ARPC2,ARF6,CTNNB1,ARF4,KIF5B,LAMB2,DAG1,RAB6A,RHOG,EPS8L2,IST1,CIB1,AGRN,SRC,CD2AP,…
GO:BP	regulation of actin filament-based process	GO:0032970	FALSE	1.14261e+09	694210350381227	404	451	33	21128	DSG2,NCKAP1,RHOA,CDC42,WDR1,ACTN2,CAPZB,CTTN,DSP,NRP1,MET,PFN1,PDGFRB,HRG,SPTBN1,SDC4,ARPC1B,DSC2,RAC1,RDX,RHOF,ARHGDIA,ARF1,IQGAP2,EPS8,ARPC5,ARPC2,ARF6,RHOG,MYADM,CD47,CD2AP,SMIM22
GO:BP	response to organonitrogen compound	GO:0010243	FALSE	1.16406e+09	6934023283314215	1034	451	57	21128	CD9,VIM,CTNNA1,HSPA5,GNAI3,RHOA,ACTB,ACTN2,CEACAM1,RAB10,CHMP5,MMP2,GNAS,ICAM1,HSP90AB1,PSMC6,LGMN,MMP9,TIMP1,GPI,COL1A1,SLC9A3R1,CD81,STC2,GNAI2,NCL,CAT,PSMB2,CANX,RAP1B,GNAI1,SERPINF1,SORT1,ANXA1,EPRS1,UGGT1,ACTR2,CDH13,APP,MMP3,ITGB1,CAPN2,VCP,FBN1,CTNNB1,COL3A1,YWHAG,DAG1,CALR,NQO1,ADIPOQ,COL4A1,SRC,COL4A6,MYO1C,TGM2,INS
GO:BP	regulation of protein localization to plasma membrane	GO:1903076	FALSE	1.42524e+09	6846112222266131	103	451	17	21128	ACTB,STX7,ANXA13,SPTBN1,PLS1,LGALS3,VPS4A,TMBIM1,CLTC,ITGB1,ZDHHC5,ARF6,KIF5B,RHOG,CIB1,RACK1,INS
GO:BP	organelle localization	GO:0051640	FALSE	1.54544e+09	6810949072314488	577	451	40	21128	CDC42,RAB7A,STXBP2,STX7,RAB10,CHMP5,SNAP23,CHMP4B,RAB3D,YKT6,KPNB1,SLC9A3R1,LMNB1,PDCD10,TFG,ACTR3,VPS4B,SDC4,MYO1B,AP1M2,ACTN4,VPS4A,SDCBP,RAB1A,ACTR2,RALB,ITGB1,MYO1E,ALB,YWHAZ,CTNNB1,KIF5B,RAB6A,MYO1D,NPM1,S100A13,DYNC1H1,MYO1C,PDCD6,CHMP4A
GO:BP	angiogenesis	GO:0001525	FALSE	1.609e+08	6.79344e+16	528	451	38	21128	GRN,SARS1,RHOA,CDC42,MCAM,CEACAM1,B4GALT1,MMP2,NRP1,PGK1,HSPB1,PDGFRB,HRG,PDCD10,NCL,TGFBI,CALD1,C3,EMILIN2,SERPINF1,COL4A2,ANXA1,THBS1,WARS1,CDH13,ECM1,ITGB1,ITGA5,YWHAZ,KRT1,CTNNB1,CLIC4,DAG1,ANXA2,CIB1,COL4A1,COL15A1,PDCD6
GO:BP	negative regulation of programmed cell death	GO:0043069	FALSE	1.66858e+09	6777652046683068	900	451	52	21128	CD44,GRN,CTNNA1,HSPA5,GNAI3,RHOA,TFRC,ENO1,CTTN,CEACAM6,ICAM1,ITGA6,HSP90AB1,NRP1,LGMN,MMP9,TIMP1,GPI,CEACAM5,MET,HSPB1,PDGFRB,PDCD10,GNAI2,PARK7,CAT,LGALS3,KRAS,ANXA1,TMBIM1,THBS1,ARHGDIA,HYOU1,ITGB1,ACTC1,ITGA5,ALB,ANXA5,YWHAZ,PRDX2,DDB1,CTNNB1,ARF4,FGG,SFN,NQO1,NPM1,CIB1,MUC1,ANXA4,SRC,INS
GO:BP	cellular response to stimulus	GO:0051716	FALSE	1.88776e+09	6724052130464774	7491	451	226	21128	RALA,CD9,GPRC5A,VIM,CD44,GRN,TNC,CTNNA1,HSPA5,LAMA3,GDI2,NCKAP1,GNAI3,YBX1,NEO1,RHOA,NUCB2,CDC42,TFRC,MGLL,ENO1,ACTB,RAB7A,GPC4,ACTN2,FBLN1,CEACAM1,AFP,APLP2,RAB10,CTTN,CHMP5,CEACAM6,MMP2,GNAS,ICAM1,GLG1,ITGA6,DPYSL2,HSP90AB1,NRP1,PSMC6,LGMN,MMP9,FERMT1,PGK1,TIMP1,GSR,NUCB1,GPI,MET,HSPB1,OGN,KPNB1,COL1A1,SLC9A3R1,CTSC,HSPA8,CD81,VWF,FRK,PTK7,LNPEP,PDGFRB,STC2,HRG,PDCD10,GNAI2,TFG,ATP6V1A,NCL,ACTR…
GO:BP	cellular catabolic process	GO:0044248	FALSE	2.07743e+09	668247280130849	2138	451	91	21128	PSMB1,VTA1,VIM,PSMA4,HSPA5,HEXB,CTSA,GNAI3,YBX1,MGLL,RAB7A,CTTN,CHMP5,HSP90AB1,PYGL,PSMC6,PSMA3,LGMN,PSMA6,PSMA7,CHMP4B,TIMP1,MET,HSPB1,PSMA2,PSMD3,BLMH,PSMD11,HSPA8,TPI1,LNPEP,GNPDA1,ATP6V1A,QSOX1,PARK7,PRDX1,CTSD,VPS4B,ACAT2,CAT,VPS26A,GIPC1,PSMB2,CANX,PSMA1,UBA1,VPS4A,GNS,SDCBP,RAB1A,IDH1,VPS37B,NPEPPS,CLTC,MVB12A,APP,PSMB6,PGD,PSMA5,S100A8,RALB,GSTO1,EEF1A1,PSMB4,VPS28,GNPDA2,VCP,PACSIN3,PRDX…
GO:BP	negative regulation of endopeptidase activity	GO:0010951	FALSE	2.17477e+07	6662586081816639	243	451	25	21128	CD44,APLP2,MMP9,TIMP1,GPI,KNG1,HRG,PARK7,SERPINC1,C3,SERPINF1,THBS1,APP,SERPINH1,ITIH2,CD109,SPINT1,SFN,A2M,ANXA2,PROS1,SRC,SERPINB5,C4B,C4A
GO:BP	endosomal transport	GO:0016197	FALSE	2.37589e+09	6624173071415386	244	451	25	21128	VTA1,EHD2,RAB7A,ACTN2,RAB10,CHMP5,TBC1D10A,CHMP4B,EHD4,YKT6,EHD1,RAB14,VPS4B,VPS26A,VPS4A,SORT1,VPS37B,CLTC,MVB12A,TINAGL1,VPS28,VCP,ARF6,RAB6A,CHMP4A
GO:BP	negative regulation of apoptotic process	GO:0043066	FALSE	2.41449e+07	6617175479195164	881	451	51	21128	CD44,GRN,CTNNA1,HSPA5,GNAI3,RHOA,TFRC,ENO1,CTTN,CEACAM6,ICAM1,ITGA6,HSP90AB1,NRP1,LGMN,MMP9,TIMP1,GPI,CEACAM5,HSPB1,PDGFRB,PDCD10,GNAI2,PARK7,CAT,LGALS3,KRAS,ANXA1,TMBIM1,THBS1,ARHGDIA,HYOU1,ITGB1,ACTC1,ITGA5,ALB,ANXA5,YWHAZ,PRDX2,DDB1,CTNNB1,ARF4,FGG,SFN,NQO1,NPM1,CIB1,MUC1,ANXA4,SRC,INS
GO:BP	regulation of epithelial cell migration	GO:0010632	FALSE	2.94389e+08	6531078747975276	227	451	24	21128	GRN,RHOA,CEACAM1,NRP1,LGMN,MMP9,GPI,MET,HSPB1,PFN1,HRG,PDCD10,GLIPR2,SERPINF1,ANXA1,RAC1,THBS1,PTPRG,ARF6,ADAM9,CALR,CIB1,SRC,PDCD6
GO:BP	regulation of signaling	GO:0023051	FALSE	2.9539e+09	652960442619322	3378	451	125	21128	RALA,GPRC5A,CD44,CTNNA1,HSPA5,GNAI3,NEO1,RHOA,CDC42,TFRC,MGLL,ENO1,RAB7A,GPC4,FBLN1,CEACAM1,CTTN,CHMP5,GNAS,ICAM1,GLG1,ITGA6,HSP90AB1,NRP1,PACSIN2,LGMN,MMP9,FERMT1,TIMP1,MET,HSPB1,COL1A1,SLC9A3R1,CTSC,CD81,VWF,PTK7,PDGFRB,HRG,PDCD10,GNAI2,TFG,NCL,SPTBN1,TNR,PARK7,PRDX1,CAT,GLIPR2,GIPC1,C3,RAP1B,GNAI1,YWHAH,SLC44A2,ACTN4,LGALS3,POSTN,KRAS,ANXA1,LAMC1,TMBIM1,RAC1,SDCBP,RDX,THBS1,ADAM10,SEMA7A,RHOF,…
GO:BP	tube morphogenesis	GO:0035239	FALSE	3.93767e+08	6404760878982105	865	451	50	21128	RALA,GRN,SARS1,RHOA,CDC42,MCAM,CEACAM1,B4GALT1,MMP2,NRP1,PGK1,MET,HSPB1,PFN1,PTK7,PDGFRB,HRG,PDCD10,NCL,TGFBI,CALD1,SDC4,C3,EMILIN2,SERPINF1,KRAS,COL4A2,ANXA1,THBS1,WARS1,CDH13,ECM1,ST14,ITGB1,MYO1E,ITGA5,YWHAZ,SPINT1,KRT1,CTNNB1,COL3A1,CLIC4,DAG1,ANXA2,CIB1,COL4A1,SRC,TGM2,COL15A1,PDCD6
GO:BP	cellular response to growth factor stimulus	GO:0071363	FALSE	4.22005e+09	6374682047985204	675	451	43	21128	CD44,HSPA5,NEO1,GLG1,HSP90AB1,NRP1,LGMN,FERMT1,EHD4,HSPB1,COL1A1,EHD1,PDGFRB,HRG,NCL,RAB14,CAT,GIPC1,SORT1,COL4A2,ANXA1,SDCBP,RDX,THBS1,APP,PTPRK,EEF1A1,CD109,ITGA5,ARF6,HTRA1,SPINT1,FBN1,CTNNB1,VASN,COL3A1,ADAM9,PSG9,CIB1,SRC,MYO1C,RACK1,PDCD6
GO:BP	positive regulation of cell-substrate adhesion	GO:0010811	FALSE	4.62539e+09	6334852082565735	126	451	18	21128	CDC42,FBLN1,CEACAM6,NRP1,FERMT1,HRG,SDC4,RAC1,CDH13,PTPRJ,ITGA5,ARPC2,FGG,DAG1,CALR,MYADM,CIB1,P4HB
GO:BP	multivesicular body sorting pathway	GO:0071985	FALSE	4.67264e+09	6330438132279884	47	451	12	21128	VTA1,RAB27B,CHMP5,CHMP4B,VPS4B,VPS4A,SORT1,VPS37B,MVB12A,VPS28,VCP,CHMP4A
GO:BP	coagulation	GO:0050817	FALSE	5.06114e+08	6295751623514734	233	451	24	21128	CD9,VCL,ACTB,FBLN1,CEACAM1,GNAS,HSPB1,VWF,KNG1,HRG,SERPINC1,EMILIN2,TLN1,THBS1,ANXA5,KRT1,PRDX2,COL3A1,FGG,ANXA2,PROS1,PLSCR1,ANXA4,SRC
GO:BP	blood vessel development	GO:0001568	FALSE	5.13398e+08	6289545739183968	706	451	44	21128	GRN,SARS1,RHOA,CDC42,MCAM,CEACAM1,B4GALT1,MMP2,NRP1,PGK1,HSPB1,COL1A1,PTK7,PDGFRB,HRG,PDCD10,NCL,TGFBI,CALD1,C3,COL5A1,EMILIN2,SERPINF1,COL4A2,ANXA1,THBS1,WARS1,CDH13,ECM1,ITGB1,MYO1E,ITGA5,YWHAZ,SPINT1,KRT1,CTNNB1,COL3A1,CLIC4,DAG1,ANXA2,CIB1,COL4A1,COL15A1,PDCD6
GO:BP	negative regulation of biological process	GO:0048519	FALSE	5.38472e+07	6.26884e+16	5927	451	188	21128	CD9,GPRC5A,VIM,CD44,GRN,SARS1,VCL,CTNNA1,HSPA5,GDI2,CTSA,GNAI3,YBX1,RHOA,NUCB2,CDC42,TFRC,ENO1,ACTB,RAB7A,ACTN2,CAPZB,FBLN1,CEACAM1,APLP2,CTTN,B4GALT1,CHMP5,CEACAM6,MMP2,GNAS,ICAM1,GLG1,ITGA6,HSP90AB1,NRP1,MACROH2A2,PACSIN2,LGMN,MMP9,FERMT1,CHMP4B,PGK1,TIMP1,GPI,CEACAM5,MET,HSPB1,OGN,PFN1,COL1A1,VAT1,SLC9A3R1,CTSC,HSPA8,RPS13,FRK,LMNB1,LNPEP,MACROH2A1,PDGFRB,STC2,KNG1,HRG,PDCD10,GNAI2,NCL,SPTBN1,…
GO:BP	cellular component organization	GO:0016043	FALSE	5.40725e+08	6267023607736119	8056	451	237	21128	RALA,VTA1,CD9,EHD2,VIM,CD44,GRN,VCL,TNC,CTNNA1,HSPA5,DSG2,HEXB,LAMA3,GDI2,LAMC2,NCKAP1,GNAI3,ME1,NEO1,RHOA,CDC42,WDR1,TFRC,ENO1,ACTB,RAB7A,GPC4,ACTN2,CAPZB,FBLN1,CEACAM1,STX7,APLP2,RAB10,CTTN,B4GALT1,CHMP5,MMP2,ICAM1,ITGA6,SNAP23,DPYSL2,CRTAC1,HSP90AB1,DSP,NRP1,MACROH2A2,PACSIN2,AP1B1,PSMC6,LGMN,MMP9,FERMT1,CHMP4B,EHD4,RAB2A,SLC1A5,NAPA,MET,EIF3B,AP1S1,PLOD3,YKT6,KPNB1,PFN1,PSMD11,RAB5C,COL1A1,VA…
GO:BP	signal transduction	GO:0007165	FALSE	5.4556e+08	6263157689834877	6012	451	190	21128	RALA,GPRC5A,VIM,CD44,GRN,CTNNA1,HSPA5,LAMA3,GDI2,NCKAP1,GNAI3,NEO1,RHOA,NUCB2,CDC42,TFRC,MGLL,ENO1,RAB7A,GPC4,ACTN2,FBLN1,CEACAM1,AFP,APLP2,CTTN,CEACAM6,MMP2,GNAS,ICAM1,GLG1,ITGA6,DPYSL2,HSP90AB1,NRP1,LGMN,MMP9,FERMT1,TIMP1,NUCB1,GPI,MET,HSPB1,OGN,KPNB1,COL1A1,SLC9A3R1,CTSC,CD81,VWF,FRK,PTK7,LNPEP,PDGFRB,STC2,HRG,PDCD10,GNAI2,TFG,NCL,SPTBN1,EFEMP1,PARK7,PRDX1,RAB14,EPCAM,CAT,COPA,GLIPR2,PRDX4,GIP…
GO:BP	hemostasis	GO:0007599	FALSE	5.52984e+08	6257287705416783	234	451	24	21128	CD9,VCL,ACTB,FBLN1,CEACAM1,GNAS,GPI,HSPB1,VWF,KNG1,HRG,SERPINC1,EMILIN2,TLN1,THBS1,ANXA5,KRT1,PRDX2,COL3A1,FGG,ANXA2,PROS1,PLSCR1,SRC
GO:BP	regulation of cell projection organization	GO:0031344	FALSE	5.96936e+07	6224071918723428	656	451	42	21128	RALA,VIM,CD44,GRN,HSPA5,GDI2,NCKAP1,RHOA,CDC42,CAPZB,ICAM1,ITGA6,DPYSL2,NRP1,PFN1,EHD1,PTK7,HRG,ACTR3,TNR,PLS1,YWHAH,PRKCSH,SERPINF1,RAC1,RDX,PARP6,ACTR2,SEMA7A,CRABP2,PTPRG,EPS8,PROM2,ARPC2,ARF6,RHOG,EPS8L2,IST1,CIB1,AGRN,SRC,INS
GO:BP	vasculature development	GO:0001944	FALSE	6.11304e+08	6213742631837125	737	451	45	21128	GRN,SARS1,RHOA,CDC42,MCAM,CEACAM1,B4GALT1,MMP2,NRP1,PGK1,HSPB1,COL1A1,PTK7,PDGFRB,HRG,PDCD10,NCL,TGFBI,CALD1,C3,COL5A1,EMILIN2,SERPINF1,COL4A2,ANXA1,THBS1,ADAM10,WARS1,CDH13,ECM1,ITGB1,MYO1E,ITGA5,YWHAZ,SPINT1,KRT1,CTNNB1,COL3A1,CLIC4,DAG1,ANXA2,CIB1,COL4A1,COL15A1,PDCD6
GO:BP	cell morphogenesis	GO:0000902	FALSE	6.78194e+08	6168646272031535	965	451	53	21128	CD44,VCL,HEXB,LAMA3,LAMC2,NCKAP1,NEO1,RHOA,CDC42,WDR1,ACTB,CAPZB,APLP2,RAB10,CTTN,DPYSL2,HSP90AB1,NRP1,PACSIN2,MET,PLOD3,SLC9A3R1,PTK7,TNR,PLS1,YWHAH,CAP1,ANXA1,RAC1,RDX,PARP6,ACTR2,SEMA7A,RHOF,APP,CRABP2,MSN,ST14,ALDOA,ITGB1,EPS8,CTNNB1,CLIC4,KIF5B,LAMB2,DAG1,RHOG,IST1,CIB1,CLDN4,SRC,COL15A1,HEXA
GO:BP	regulation of actin cytoskeleton organization	GO:0032956	FALSE	7.13604e+08	61465428779909	364	451	30	21128	NCKAP1,RHOA,CDC42,WDR1,ACTN2,CAPZB,CTTN,NRP1,MET,PFN1,PDGFRB,HRG,SPTBN1,SDC4,ARPC1B,RAC1,RDX,RHOF,ARHGDIA,ARF1,IQGAP2,EPS8,ARPC5,ARPC2,ARF6,RHOG,MYADM,CD47,CD2AP,SMIM22
GO:BP	cell development	GO:0048468	FALSE	8.33399e+07	6079146958728544	2728	451	106	21128	VIM,GRN,VCL,TNC,CTNNA1,HSPA5,HEXB,LAMA3,LAMC2,NCKAP1,NEO1,RHOA,CDC42,WDR1,TFRC,ACTB,ACTN2,CEACAM1,APLP2,RAB10,CTTN,B4GALT1,MMP2,ICAM1,ITGA6,DPYSL2,CRTAC1,HSP90AB1,NRP1,MMP9,MET,PLOD3,SLC9A3R1,EHD1,CD81,PTK7,MAN2A1,PDGFRB,TNR,PLS1,SDC4,C3,RAP1B,YWHAH,FLNC,PRKCSH,ACTN4,SERPINF1,KRAS,ANXA1,RAC1,RDX,PARP6,ACTR2,SEMA7A,APP,CRABP2,ECM1,S100A8,PTPRG,MSN,PTPRJ,SERPINH1,ST14,ITGB1,PGM5,CD109,MYO1E,C1QC,AC…
GO:BP	regulation of plasma membrane bounded cell projection organization	GO:0120035	FALSE	9.69698e+08	601336367206672	640	451	41	21128	RALA,VIM,CD44,GRN,HSPA5,GDI2,NCKAP1,RHOA,CDC42,CAPZB,ICAM1,ITGA6,DPYSL2,NRP1,PFN1,EHD1,PTK7,HRG,ACTR3,TNR,PLS1,YWHAH,PRKCSH,SERPINF1,RAC1,RDX,PARP6,ACTR2,SEMA7A,CRABP2,PTPRG,EPS8,ARPC2,ARF6,RHOG,EPS8L2,IST1,CIB1,AGRN,SRC,INS
GO:BP	endosome transport via multivesicular body sorting pathway	GO:0032509	FALSE	1.11737e+16	5951802722959207	40	451	11	21128	VTA1,CHMP5,CHMP4B,VPS4B,VPS4A,SORT1,VPS37B,MVB12A,VPS28,VCP,CHMP4A
GO:BP	blood vessel morphogenesis	GO:0048514	FALSE	1.18722e+16	5925469774273848	618	451	40	21128	GRN,SARS1,RHOA,CDC42,MCAM,CEACAM1,B4GALT1,MMP2,NRP1,PGK1,HSPB1,PDGFRB,HRG,PDCD10,NCL,TGFBI,CALD1,C3,EMILIN2,SERPINF1,COL4A2,ANXA1,THBS1,WARS1,CDH13,ECM1,ITGB1,MYO1E,ITGA5,YWHAZ,KRT1,CTNNB1,COL3A1,CLIC4,DAG1,ANXA2,CIB1,COL4A1,COL15A1,PDCD6
GO:BP	multivesicular body assembly	GO:0036258	FALSE	1200431325630559	5920662680049097	31	451	10	21128	VTA1,CHMP5,CHMP4B,VPS4B,VPS4A,VPS37B,MVB12A,VPS28,IST1,CHMP4A
GO:BP	establishment of organelle localization	GO:0051656	FALSE	1.25676e+16	5900748944156206	443	451	33	21128	CDC42,RAB7A,STXBP2,CHMP5,SNAP23,CHMP4B,YKT6,KPNB1,SLC9A3R1,LMNB1,PDCD10,TFG,VPS4B,SDC4,MYO1B,AP1M2,ACTN4,VPS4A,SDCBP,RAB1A,ITGB1,MYO1E,YWHAZ,CTNNB1,KIF5B,RAB6A,MYO1D,NPM1,S100A13,DYNC1H1,MYO1C,PDCD6,CHMP4A
GO:BP	regulation of coagulation	GO:0050818	FALSE	1.2973e+16	5886958819268516	75	451	14	21128	CD9,CEACAM1,KNG1,HRG,SERPINC1,EMILIN2,THBS1,ANXA5,KRT1,PRDX2,FGG,ANXA2,PROS1,ANXA4
GO:BP	response to oxidative stress	GO:0006979	FALSE	1.31979e+16	5879494812741693	420	451	32	21128	MMP2,GSS,MMP9,GSR,MET,HSPB1,COL1A1,MACROH2A1,PDGFRB,STC2,PDCD10,PARK7,PRDX1,CAT,PRDX4,ANXA1,IDH1,APP,MMP3,PTPRK,CAPN2,KRT1,PRDX2,CTNNB1,ADAM9,BANF1,NQO1,ADIPOQ,P4HB,SRC,RACK1,INS
GO:BP	vesicle organization	GO:0016050	FALSE	1.4324e+16	5843936898290674	352	451	29	21128	VTA1,GNAI3,RAB7A,STX7,CHMP5,SNAP23,AP1B1,CHMP4B,AP1S1,RAB5B,TFG,ATP6V1A,RAB14,VPS4B,SDC4,VPS4A,SORT1,ANXA1,SDCBP,RAB1A,VPS37B,MVB12A,VPS28,IST1,ATP6AP2,ANXA2,CD2AP,PDCD6,CHMP4A
GO:BP	negative regulation of cell adhesion	GO:0007162	FALSE	1.49456e+16	5825487772483147	287	451	26	21128	CD9,RHOA,FBLN1,CEACAM1,MMP2,COL1A1,KNG1,HRG,TNR,EPCAM,TGFBI,SDC4,ACTN4,LGALS3,ANXA1,RDX,THBS1,ADAM10,CDH13,ARHGDIA,PRDX2,FGG,MYADM,ADIPOQ,MUC1,SRC
GO:BP	regulation of cell communication	GO:0010646	FALSE	1.5065e+16	5822030024464196	3388	451	123	21128	RALA,GPRC5A,CD44,CTNNA1,HSPA5,GNAI3,NEO1,RHOA,CDC42,TFRC,MGLL,ENO1,RAB7A,GPC4,FBLN1,CEACAM1,CTTN,GNAS,ICAM1,GLG1,ITGA6,HSP90AB1,NRP1,PACSIN2,LGMN,MMP9,FERMT1,TIMP1,MET,HSPB1,COL1A1,SLC9A3R1,CTSC,CD81,VWF,PTK7,PDGFRB,HRG,PDCD10,GNAI2,TFG,NCL,SPTBN1,TNR,PARK7,PRDX1,CAT,GLIPR2,GIPC1,C3,RAP1B,GNAI1,YWHAH,SLC44A2,ACTN4,LGALS3,POSTN,KRAS,ANXA1,LAMC1,TMBIM1,RAC1,SDCBP,RDX,THBS1,ADAM10,SEMA7A,RHOF,CDH13,…
GO:BP	response to growth factor	GO:0070848	FALSE	1.61841e+16	5790910226314989	705	451	43	21128	CD44,HSPA5,NEO1,GLG1,HSP90AB1,NRP1,LGMN,FERMT1,EHD4,HSPB1,COL1A1,EHD1,PDGFRB,HRG,NCL,RAB14,CAT,GIPC1,SORT1,COL4A2,ANXA1,SDCBP,RDX,THBS1,APP,PTPRK,EEF1A1,CD109,ITGA5,ARF6,HTRA1,SPINT1,FBN1,CTNNB1,VASN,COL3A1,ADAM9,PSG9,CIB1,SRC,MYO1C,RACK1,PDCD6
GO:BP	multivesicular body organization	GO:0036257	FALSE	1.71302e+16	5766237740429379	32	451	10	21128	VTA1,CHMP5,CHMP4B,VPS4B,VPS4A,VPS37B,MVB12A,VPS28,IST1,CHMP4A
GO:BP	blood coagulation	GO:0007596	FALSE	1.82463e+16	5738825691638808	228	451	23	21128	CD9,VCL,ACTB,FBLN1,CEACAM1,GNAS,HSPB1,VWF,KNG1,HRG,SERPINC1,EMILIN2,TLN1,THBS1,ANXA5,KRT1,PRDX2,COL3A1,FGG,ANXA2,PROS1,PLSCR1,SRC
GO:BP	regulation of response to external stimulus	GO:0032101	FALSE	2.41483e+16	5617113108303185	1030	451	54	21128	CD9,GRN,TNC,NUCB2,MGLL,CEACAM1,NRP1,LGMN,PSMA6,MMP9,MET,HSPB1,CTSC,CD81,PDGFRB,KNG1,HRG,TNR,PARK7,SERPINC1,C3,PSMA1,EMILIN2,SERPINF1,ANXA1,RAC1,THBS1,ADAM10,SEMA7A,CDH13,APP,S100A8,MMP3,CD109,ZDHHC5,PSMB4,HTRA1,KRT1,PRDX2,CD14,FGG,BANF1,A2M,CALR,ADIPOQ,ANXA2,PROS1,PLSCR1,S100A14,CD47,PCBP2,SRC,DPP4,INS
GO:BP	negative regulation of cellular process	GO:0048523	FALSE	2.72734e+16	5564261104598849	4755	451	157	21128	CD9,GPRC5A,VIM,CD44,GRN,SARS1,VCL,CTNNA1,HSPA5,GDI2,CTSA,GNAI3,YBX1,RHOA,CDC42,TFRC,ENO1,ACTB,RAB7A,ACTN2,CAPZB,FBLN1,CEACAM1,CTTN,B4GALT1,CHMP5,CEACAM6,MMP2,ICAM1,GLG1,ITGA6,HSP90AB1,NRP1,MACROH2A2,PACSIN2,LGMN,MMP9,FERMT1,CHMP4B,TIMP1,GPI,CEACAM5,MET,HSPB1,OGN,PFN1,COL1A1,VAT1,SLC9A3R1,CTSC,HSPA8,RPS13,FRK,MACROH2A1,PDGFRB,KNG1,HRG,PDCD10,GNAI2,NCL,SPTBN1,EFEMP1,TNR,QSOX1,PARK7,VPS4B,EPCAM,TGFB…
GO:BP	cell junction assembly	GO:0034329	FALSE	3.1547e+16	5501042337853003	435	451	32	21128	CD9,VCL,CTNNA1,LAMA3,RHOA,CDC42,WDR1,ACTB,GPC4,ACTN2,CTTN,ITGA6,NRP1,HRG,SDC4,RAP1B,LAMC1,RAC1,TLN1,SDCBP,THBS1,APP,PTPRJ,PTPRK,ITGA5,ARF6,CTNNB1,AGRN,CLDN4,SRC,MYO1C,CTNND1
GO:BP	cellular response to oxygen-containing compound	GO:1901701	FALSE	3.24241e+16	5489132575046818	1191	451	59	21128	VIM,CTNNA1,HSPA5,GNAI3,RHOA,ACTB,ACTN2,CEACAM1,RAB10,CHMP5,MMP2,GNAS,ICAM1,LGMN,MMP9,MET,COL1A1,SLC9A3R1,PTK7,PDCD10,GNAI2,NCL,PARK7,PRDX1,CAT,RAP1B,GNAI1,SERPINF1,POSTN,ANXA1,EPRS1,ACTR2,APP,MSN,MMP3,PTPRK,CAPN2,ALDH1A1,VCP,FBN1,PRDX2,CTNNB1,COL3A1,ADAM9,YWHAG,CD14,DAG1,NQO1,ADIPOQ,COL4A1,PLSCR3,AGRN,SRC,COL4A6,MYO1C,TGM2,RACK1,INS,MRC1
GO:BP	entry into host	GO:0044409	FALSE	3253278814260358	5.48768e+16	159	451	19	21128	FUCA2,TFRC,ICAM1,NRP1,SLC1A5,CD81,IFITM3,ITGB1,ITGA5,PTX3,SLC3A2,DAG1,IFITM2,P4HB,IFITM1,PLSCR1,SRC,DPP4,MRC1
GO:BP	cell surface receptor signaling pathway	GO:0007166	FALSE	3334264074097597	5477000006973007	2869	451	108	21128	RALA,GPRC5A,VIM,CD44,CTNNA1,HSPA5,LAMA3,NEO1,RHOA,CDC42,RAB7A,GPC4,CEACAM1,AFP,CTTN,MMP2,ICAM1,GLG1,ITGA6,HSP90AB1,NRP1,LGMN,MMP9,FERMT1,TIMP1,MET,HSPB1,COL1A1,SLC9A3R1,CD81,FRK,PTK7,LNPEP,PDGFRB,HRG,PDCD10,GNAI2,NCL,SPTBN1,EFEMP1,PARK7,RAB14,GIPC1,C3,ACTN4,LGALS3,POSTN,SORT1,COL4A2,ANXA1,LAMC1,TMBIM1,RAC1,TLN1,SDCBP,THBS1,ADAM10,SEMA7A,CDH13,ARHGDIA,MVB12A,IFITM3,APP,ECM1,RALB,PTPRG,PTPRJ,ITGB1,…
GO:BP	receptor-mediated endocytosis	GO:0006898	FALSE	3456484123935078	546136543354597	256	451	24	21128	RALA,CD9,TFRC,CEACAM1,CTTN,AP1S1,CD81,C3,CANX,CAP1,RAC1,SDCBP,CLTC,ARF1,RALB,ITGB1,ARF6,CD14,ADIPOQ,ANXA2,IGF2R,DPP4,CD2AP,MRC1
GO:BP	multi-multicellular organism process	GO:0044706	FALSE	3.56478e+16	5447966695121278	216	451	22	21128	HEXB,FBLN1,B4GALT1,MMP2,GNAS,MMP9,TIMP1,LNPEP,STC2,ITGA5,CAPN2,PSG6,CALR,PSG9,CLDN4,PSG5,PSG3,PSG7,PSG1,PSG2,PSG11,PSG4
GO:BP	negative regulation of response to stimulus	GO:0048585	FALSE	3.64703e+16	5.43806e+16	1611	451	72	21128	CD9,GPRC5A,CD44,GRN,CTNNA1,HSPA5,GNAI3,RHOA,NUCB2,ENO1,RAB7A,FBLN1,CEACAM1,CTTN,ICAM1,GLG1,ITGA6,NRP1,LGMN,MMP9,FERMT1,MET,HSPB1,SLC9A3R1,KNG1,HRG,GNAI2,NCL,TNR,PARK7,PSMA1,LGALS3,SERPINF1,ANXA1,TMBIM1,THBS1,SEMA7A,ECM1,PTPRJ,HYOU1,ITGB1,CD109,PSMB4,VCP,HTRA1,FBN1,YWHAB,KRT1,PRDX2,CTNNB1,VASN,COL3A1,FGG,DAG1,BANF1,A2M,CALR,MYADM,ADIPOQ,ANXA2,PROS1,CIB1,MUC1,CD47,PCBP2,SRC,DPP4,CD2AP,CTNND1,RACK1,…
GO:BP	substrate adhesion-dependent cell spreading	GO:0034446	FALSE	4.12935e+16	5384118030496448	111	451	16	21128	RHOA,CDC42,FBLN1,NRP1,ACTN4,LAMC1,RAC1,RAB1A,ARPC2,FGG,LAMB2,CALR,MYADM,CIB1,P4HB,SRC
GO:BP	endothelial cell migration	GO:0043542	FALSE	4242314563814529	5372397132079746	218	451	22	21128	GRN,RHOA,CEACAM1,NRP1,LGMN,GPI,MET,HSPB1,HRG,PDCD10,GIPC1,SERPINF1,ANXA1,RAC1,THBS1,CDH13,ITGB1,CALR,CIB1,S100A2,DPP4,PDCD6
GO:BP	regulation of response to wounding	GO:1903034	FALSE	4470977239793849	5349597540970057	162	451	19	21128	CD9,GRN,CEACAM1,FERMT1,KNG1,HRG,TNR,SERPINC1,EMILIN2,ANXA1,THBS1,ITGB1,CD109,KRT1,PRDX2,FGG,ANXA2,PROS1,CLDN4
GO:BP	cellular component organization or biogenesis	GO:0071840	FALSE	451751132677646	5345100749857158	8262	451	238	21128	RALA,VTA1,CD9,EHD2,VIM,CD44,GRN,VCL,TNC,CTNNA1,HSPA5,DSG2,HEXB,LAMA3,GDI2,LAMC2,NCKAP1,GNAI3,ME1,NEO1,RHOA,CDC42,WDR1,TFRC,ENO1,ACTB,RAB7A,GPC4,ACTN2,CAPZB,FBLN1,CEACAM1,STX7,APLP2,RAB10,CTTN,B4GALT1,CHMP5,MMP2,ICAM1,ITGA6,SNAP23,DPYSL2,CRTAC1,HSP90AB1,DSP,NRP1,MACROH2A2,PACSIN2,AP1B1,PSMC6,LGMN,MMP9,FERMT1,CHMP4B,EHD4,RAB2A,SLC1A5,NAPA,MET,EIF3B,AP1S1,PLOD3,YKT6,KPNB1,PFN1,PSMD11,RAB5C,COL1A1,VA…
GO:BP	tube development	GO:0035295	FALSE	4560737660862219	5340964908183667	1079	451	55	21128	RALA,GRN,SARS1,RHOA,CDC42,MCAM,CEACAM1,B4GALT1,MMP2,NRP1,PGK1,MET,HSPB1,PLOD3,PFN1,PTK7,MAN2A1,PDGFRB,HRG,PDCD10,NCL,EPCAM,TGFBI,CAT,CALD1,SDC4,C3,EMILIN2,SERPINF1,KRAS,COL4A2,ANXA1,THBS1,WARS1,CDH13,ECM1,ST14,ITGB1,MYO1E,ITGA5,YWHAZ,SPINT1,KRT1,CTNNB1,COL3A1,CLIC4,DAG1,ATP6AP2,ANXA2,CIB1,COL4A1,SRC,TGM2,COL15A1,PDCD6
GO:BP	protein folding	GO:0006457	TRUE	4.62437e+16	5.33495e+16	219	451	22	21128	GRN,HSPA5,HSP90AB1,HSPB1,HSPA8,CCT4,QSOX1,TCP1,PRDX4,CANX,UGGT1,PDIA6,HYOU1,CCT5,PDIA4,CCT8,CCT3,CCT2,PDIA3,HSPA4,CALR,P4HB
GO:BP	animal organ development	GO:0048513	FALSE	4633827544303091	5334060133245919	3109	451	114	21128	VIM,CD44,TNC,CTNNA1,HSPA5,DSG2,LAMA3,LAMC2,GNAI3,RHOA,CDC42,ACTB,GPC4,ACTN2,CEACAM1,AFP,MMP2,GNAS,GLG1,ITGA6,MYL6,DPYSL2,HSP90AB1,DSP,NRP1,MACROH2A2,AP1B1,MMP9,FERMT1,TIMP1,NAPA,MET,PLOD3,OGN,COL1A1,SLC9A3R1,PTK7,MAN2A1,MACROH2A1,PDGFRB,STC2,EFEMP1,TNR,PPL,EPCAM,TGFBI,PLS1,CAT,GLIPR2,PRDX4,SDC4,YWHAH,PRKCSH,COL5A1,SERPINF1,KRAS,LDHA,ANXA1,LAMC1,RAC1,SDCBP,ADAM10,IDH1,SEMA7A,APP,ECM1,PTPRG,MSN,SER…
GO:BP	localization within membrane	GO:0051668	FALSE	467076699717959	5330611797101668	901	451	49	21128	RALA,EHD2,HSPA5,ACTB,RAB7A,GPC4,ACTN2,STX7,RAB10,CHMP4B,EHD4,ANXA13,RAB3D,SLC9A3R1,EHD1,CD81,LMNB1,SPTBN1,RAB14,PLS1,VPS26A,LGALS3,VPS4A,TMBIM1,RAC1,SDCBP,RDX,ADAM10,VPS37B,CDH13,CLTC,STOM,ITGB1,ZDHHC5,ARF6,HSPA4,KIF5B,DAG1,RAB6A,RHOG,MYADM,ADIPOQ,CIB1,AGRN,PSAP,MYO1C,RACK1,CHMP4A,INS
GO:BP	establishment or maintenance of cell polarity	GO:0007163	TRUE	4976488228780699	5303077018859048	240	451	23	21128	CTNNA1,RHOA,CDC42,WDR1,ACTB,RAB10,HSP90AB1,FERMT1,SLC9A3R1,PTK7,ACTR3,RAP1B,CAP1,RAC1,ACTR2,RHOF,MSN,ITGB1,ARF6,ARF4,CLIC4,RHOG,RACK1
GO:BP	transmembrane receptor protein tyrosine kinase signaling pathway	GO:0007169	FALSE	5.80751e+16	5236009990749945	626	451	39	21128	RALA,GPRC5A,RAB7A,CEACAM1,MMP2,NRP1,LGMN,MMP9,MET,HSPB1,COL1A1,SLC9A3R1,FRK,PDGFRB,HRG,GNAI2,NCL,EFEMP1,RAB14,SORT1,COL4A2,RAC1,THBS1,CDH13,MVB12A,RALB,PTPRG,PTPRJ,MYO1E,ITGA5,CTNNB1,ADIPOQ,COL4A1,IGF2R,SRC,COL4A6,MYO1C,PDCD6,INS
GO:BP	regulation of wound healing	GO:0061041	FALSE	595948652833744	5224791157628251	130	451	17	21128	CD9,CEACAM1,FERMT1,KNG1,HRG,SERPINC1,EMILIN2,ANXA1,THBS1,ITGB1,CD109,KRT1,PRDX2,FGG,ANXA2,PROS1,CLDN4
GO:BP	female pregnancy	GO:0007565	FALSE	7066604179747842	5.15079e+16	185	451	20	21128	FBLN1,MMP2,GNAS,MMP9,TIMP1,LNPEP,STC2,ITGA5,CAPN2,PSG6,CALR,PSG9,CLDN4,PSG5,PSG3,PSG7,PSG1,PSG2,PSG11,PSG4
GO:BP	positive regulation of epithelial cell migration	GO:0010634	FALSE	7401682047497341	5130669574737153	149	451	18	21128	GRN,NRP1,LGMN,MMP9,GPI,MET,HSPB1,PFN1,GLIPR2,ANXA1,RAC1,THBS1,ARF6,ADAM9,CALR,CIB1,SRC,PDCD6
GO:BP	positive regulation of cell adhesion	GO:0045785	FALSE	8092564280972912	5091913842217518	477	451	33	21128	CD44,RHOA,CDC42,TFRC,ACTB,FBLN1,CEACAM6,NRP1,FERMT1,CD81,HRG,SDC4,EMILIN2,ANXA1,LAMC1,RAC1,CDH13,PTPRJ,ITGA5,ARPC2,ADAM9,FGG,LAMB2,DAG1,CALR,MYADM,CIB1,P4HB,CD47,SRC,DPP4,PNP,TGM2
GO:BP	regulation of endocytosis	GO:0030100	FALSE	8282559279984602	5081835447099722	206	451	21	21128	CDC42,PACSIN2,EHD4,RAB5C,RAB5B,C3,LGALS3,RAC1,SDCBP,CDH13,ARF1,PROM2,VPS28,ARF6,PACSIN3,CD14,CD151,ADIPOQ,ANXA2,SRC,CD2AP
GO:BP	virion assembly	GO:0019068	FALSE	8406507933570538	5075384372826602	37	451	10	21128	VTA1,CHMP5,CHMP4B,VPS4B,VPS4A,RAB1A,VPS37B,MVB12A,VPS28,CHMP4A
GO:BP	response to inorganic substance	GO:0010035	FALSE	8554990980324477	5067780444006852	555	451	36	21128	HSPA5,TFRC,MMP2,LGMN,GSS,MMP9,GPI,MET,COL1A1,CUTA,PDGFRB,PDCD10,PARK7,PRDX1,CAT,ANXA11,SERPINF1,ANXA1,THBS1,APP,S100A8,MMP3,CAPN2,VCP,PRDX2,ADAM9,CLIC4,KRT8,CD14,FGG,CALR,NQO1,PLSCR1,SRC,RACK1,PDCD6
GO:BP	positive regulation of response to stimulus	GO:0048584	FALSE	9214074007054492	5035548303834337	2267	451	90	21128	RALA,CD44,GRN,CTNNA1,NEO1,RHOA,CDC42,TFRC,ACTB,CEACAM1,STX7,GNAS,ICAM1,HSP90AB1,NRP1,LGMN,MMP9,FERMT1,MET,HSPB1,COL1A1,SLC9A3R1,CTSC,CD81,VWF,PTK7,MACROH2A1,PDGFRB,HRG,PDCD10,GNAI2,TFG,PARK7,CAT,GLIPR2,GIPC1,C3,RAP1B,SLC44A2,ACTN4,LGALS3,EMILIN2,KRAS,ANXA1,LAMC1,RAC1,SDCBP,THBS1,ADAM10,ACTR2,SEMA7A,CDH13,APP,ECM1,S100A8,RALB,PTPRJ,ITGB1,ZDHHC5,C1QC,ITGA5,VCP,PDIA3,KRT1,PRDX2,CTNNB1,COL3A1,ADAM9,C…
GO:BP	viral budding	GO:0046755	FALSE	9308016913777926	503114283621967	28	451	9	21128	VTA1,CHMP5,CHMP4B,VPS4B,VPS4A,VPS37B,MVB12A,VPS28,CHMP4A
GO:BP	negative regulation of multicellular organismal process	GO:0051241	FALSE	1.05564e+16	4976486146106791	1105	451	55	21128	CD9,GRN,SARS1,CTNNA1,RHOA,FBLN1,CEACAM1,MMP2,GNAS,HSP90AB1,NRP1,LGMN,FERMT1,PGK1,TIMP1,CTSC,LNPEP,STC2,KNG1,HRG,PDCD10,GNAI2,EFEMP1,TNR,PRDX4,SDC4,YWHAH,LGALS3,SERPINF1,COL4A2,ANXA1,RAC1,THBS1,SEMA7A,ECM1,PTPRG,C1QC,ATP1A1,ANXA5,ALDH1A1,FBN1,KRT1,PRDX2,CTNNB1,VASN,FGG,BANF1,CALR,ADIPOQ,ANXA2,PSG9,PROS1,ANXA4,CD2AP,INS
GO:BP	negative regulation of apoptotic signaling pathway	GO:2001234	FALSE	1.2527e+16	4902151463787977	231	451	22	21128	CD44,CTNNA1,GNAI3,ENO1,CTTN,ICAM1,ITGA6,NRP1,MMP9,HSPB1,GNAI2,PARK7,LGALS3,TMBIM1,THBS1,HYOU1,PRDX2,CTNNB1,FGG,MUC1,SRC,INS
GO:BP	positive regulation of signal transduction	GO:0009967	FALSE	1.3288e+16	4876541972967851	1528	451	68	21128	RALA,CD44,CTNNA1,NEO1,RHOA,CDC42,TFRC,GNAS,ICAM1,HSP90AB1,NRP1,MMP9,FERMT1,MET,COL1A1,SLC9A3R1,CTSC,CD81,VWF,PTK7,PDGFRB,PDCD10,GNAI2,TFG,PARK7,CAT,GLIPR2,GIPC1,C3,RAP1B,SLC44A2,ACTN4,KRAS,LAMC1,RAC1,SDCBP,THBS1,SEMA7A,CDH13,APP,ECM1,S100A8,RALB,PTPRJ,ITGB1,ZDHHC5,ITGA5,VCP,PDIA3,PRDX2,CTNNB1,COL3A1,ADAM9,CD14,FGG,LAMB2,RUVBL1,CALR,ADIPOQ,ATP6AP2,CIB1,S100A13,S100A4,SRC,MYO1C,TGM2,RACK1,INS
GO:BP	immune system process	GO:0002376	FALSE	1359696427796565	4866558043430734	2683	451	101	21128	CD9,VIM,CD44,GRN,RHOA,CDC42,WDR1,TFRC,ACTB,STXBP2,CEACAM1,STX7,RAB10,B4GALT1,MMP2,ICAM1,ITGA6,SNAP23,LGMN,MMP9,GPI,CTSC,CD81,RAB5B,FRK,LNPEP,HRG,ACTR3,PARK7,PRDX1,CTSD,SDC4,PSG8,CEACAM8,C3,CD93,PSMA1,LGALS3,ANXA1,RAC1,EPRS1,THBS1,ADAM10,ACTR2,SEMA7A,IFITM3,APP,ECM1,S100A8,MSN,PTPRJ,ITGB1,EPS8,ZDHHC5,C1QC,PSMB4,PTX3,FBN1,PDIA3,LY6D,KRT1,PRDX2,CTNNB1,COL3A1,ADAM9,CD14,KIF5B,PSG6,CEACAM3,BANF1,RAB6A…
GO:BP	regulation of apoptotic signaling pathway	GO:2001233	FALSE	1.47474e+16	4831284945885783	366	451	28	21128	CD44,CTNNA1,GNAI3,ENO1,CTTN,ICAM1,ITGA6,NRP1,MMP9,HSPB1,SLC9A3R1,CTSC,GNAI2,PARK7,LGALS3,TMBIM1,THBS1,S100A8,HYOU1,PDIA3,PRDX2,CTNNB1,FGG,MUC1,P4HB,SRC,RACK1,INS
GO:BP	cortical cytoskeleton organization	GO:0030865	FALSE	175198258704163	4756470214600196	63	451	12	21128	EHD2,NCKAP1,RHOA,WDR1,PLS1,VPS4A,RAC1,TLN1,RHOF,ARF6,RHOG,CALR
GO:BP	regulation of response to stress	GO:0080134	FALSE	1803067937854129	4743987909173719	1441	451	65	21128	CD9,CD44,GRN,TNC,HSPA5,CDC42,MGLL,ENO1,ACTB,CEACAM1,PSMA6,MMP9,FERMT1,MET,HSPB1,CTSC,CD81,MACROH2A1,KNG1,HRG,PDCD10,TNR,PARK7,PRDX1,SERPINC1,C3,PSMA1,EMILIN2,SERPINF1,ANXA1,SDCBP,THBS1,ACTR2,SEMA7A,APP,S100A8,HYOU1,MMP3,ITGB1,CD109,ZDHHC5,PSMB4,HTRA1,KRT1,PRDX2,CTNNB1,CD14,FGG,BANF1,RUVBL1,A2M,ADIPOQ,NPM1,ANXA2,PROS1,MUC1,P4HB,PLSCR1,CLDN4,S100A14,CD47,PCBP2,SRC,RACK1,INS
GO:BP	lamellipodium organization	GO:0097581	FALSE	1.81105e+16	4742069614248714	91	451	14	21128	CD44,VCL,NCKAP1,CDC42,CAPZB,CTTN,HRG,ACTR3,RAC1,ACTR2,CDH13,ITGB1,ARPC2,SRC
GO:BP	viral release from host cell	GO:0019076	FALSE	1856355447260882	4731338863244249	30	451	9	21128	RAB7A,CHMP5,CHMP4B,VPS4B,VPS4A,VPS37B,DDB1,IST1,CHMP4A
GO:BP	exit from host cell	GO:0035891	FALSE	1856355447260882	4731338863244249	30	451	9	21128	RAB7A,CHMP5,CHMP4B,VPS4B,VPS4A,VPS37B,DDB1,IST1,CHMP4A
GO:BP	regulation of protein localization to chromosome, telomeric region	GO:1904814	FALSE	2.43215e+16	4614009074698645	15	451	7	21128	MACROH2A1,CCT4,TCP1,CCT5,CCT8,CCT3,CCT2
GO:BP	positive regulation of telomerase RNA localization to Cajal body	GO:1904874	FALSE	2.43215e+16	4614009074698645	15	451	7	21128	CCT4,TCP1,CCT5,CCT8,CCT3,CCT2,RUVBL1
GO:BP	endosome organization	GO:0007032	FALSE	2.78745e+16	4554792669712059	94	451	14	21128	VTA1,RAB7A,CHMP5,CHMP4B,RAB5B,ATP6V1A,VPS4B,VPS4A,VPS37B,MVB12A,VPS28,IST1,ATP6AP2,CHMP4A
GO:BP	regulation of cell projection assembly	GO:0060491	FALSE	2.96161e+16	452847267165925	201	451	20	21128	RALA,GDI2,NCKAP1,CDC42,CAPZB,ICAM1,NRP1,PFN1,HRG,ACTR3,RAC1,RDX,ACTR2,EPS8,ARPC2,ARF6,RHOG,EPS8L2,AGRN,SRC
GO:BP	toxin transport	GO:1901998	FALSE	3227750015147174	4491100108165028	42	451	10	21128	HSPA5,NRP1,CCT4,TCP1,ADAM10,CCT5,CCT8,CCT3,CCT2,COPB2
GO:BP	negative regulation of coagulation	GO:0050819	FALSE	3.5353e+16	4451573563445171	54	451	11	21128	CD9,CEACAM1,KNG1,HRG,THBS1,ANXA5,KRT1,FGG,ANXA2,PROS1,ANXA4
GO:BP	homotypic cell-cell adhesion	GO:0034109	FALSE	3681566176637209	4433967388616571	96	451	14	21128	CD9,VCL,DSG2,ACTB,CEACAM1,GNAS,DSP,CEACAM5,HSPB1,EMILIN2,DSC2,TLN1,RDX,FGG
GO:BP	growth	GO:0040007	TRUE	3.99857e+16	439809532399973	933	451	48	21128	CD9,VCL,TNC,RHOA,CDC42,ENO1,CEACAM1,CTTN,GNAS,DPYSL2,HSP90AB1,NRP1,LGMN,CD81,PTK7,PDGFRB,STC2,HRG,TNR,PLS1,PTGFRN,ANXA1,SDCBP,ADAM10,SEMA7A,APP,CRABP2,ECM1,S100A8,PTPRJ,ITGB1,PTX3,TKT,CTNNB1,COL3A1,CLIC4,LAMB2,DAG1,SFN,NPM1,IST1,CIB1,AGRN,SRC,PSAP,SLC44A4,RACK1,INS
GO:BP	positive regulation of establishment of protein localization to telomere	GO:1904851	FALSE	4.06293e+16	4391160418411986	10	451	6	21128	CCT4,TCP1,CCT5,CCT8,CCT3,CCT2
GO:BP	cell population proliferation	GO:0008283	TRUE	4.28075e+16	4368480202449069	1985	451	80	21128	CD9,GRN,TNC,CTNNA1,LAMC2,GNAI3,RHOA,CDC42,TFRC,ACTB,FBLN1,CEACAM1,RAB10,B4GALT1,CEACAM6,MMP2,NRP1,LGMN,MMP9,FERMT1,TIMP1,OGN,SLC9A3R1,CD81,PDGFRB,HRG,PDCD10,GNAI2,PRDX1,EPCAM,TGFBI,PRDX4,SDC4,SDCBP2,RAP1B,LGALS3,EMILIN2,SERPINF1,KRAS,ANXA1,LAMC1,SDCBP,THBS1,ADAM10,WARS1,HAPLN3,CDH13,APP,ECM1,MSN,PTPRJ,ITGB1,PTPRK,CD109,HTRA1,SPINT1,PRDX2,CTNNB1,COL3A1,RPS9,SFN,RHOG,CD151,CALR,ADIPOQ,NPM1,CIB1,IFI…
GO:BP	positive regulation of protein localization to cell periphery	GO:1904377	FALSE	4.34142e+16	4362367887205895	68	451	12	21128	ANXA13,SPTBN1,PLS1,GNAI1,LGALS3,ITGB1,ZDHHC5,ARF6,KIF5B,RHOG,CIB1,RACK1
GO:BP	negative regulation of cellular component organization	GO:0051129	FALSE	4397422829060952	4356801773293371	702	451	40	21128	VIM,HSPA5,GDI2,RHOA,CDC42,TFRC,RAB7A,CAPZB,NRP1,PACSIN2,CHMP4B,MET,PFN1,VAT1,HSPA8,HRG,SPTBN1,TNR,PARK7,YWHAH,PRKCSH,LGALS3,RAC1,SDCBP,RDX,THBS1,SEMA7A,PTPRG,EPS8,PROM2,ARF6,PACSIN3,MYADM,ADIPOQ,NPM1,ANXA2,CIB1,SRC,DPP4,CHMP4A
GO:BP	multi-organism reproductive process	GO:0044703	FALSE	4498059563600961	4346974797906179	206	451	20	21128	FBLN1,MMP2,GNAS,MMP9,TIMP1,LNPEP,STC2,ITGA5,CAPN2,PSG6,CALR,PSG9,CLDN4,PSG5,PSG3,PSG7,PSG1,PSG2,PSG11,PSG4
GO:BP	nervous system development	GO:0007399	FALSE	4.54344e+16	4342615054418443	2525	451	95	21128	RALA,CD9,VIM,GRN,VCL,VCAN,TNC,CTNNA1,HSPA5,HEXB,LAMA3,LAMC2,NCKAP1,GNAI3,NEO1,RHOA,CDC42,WDR1,ACTB,GPC4,APLP2,RAB10,CTTN,MMP2,ITGA6,DPYSL2,CRTAC1,HSP90AB1,NRP1,MACROH2A2,GSS,NAPA,MET,PLOD3,PFN1,SLC9A3R1,CTSC,EHD1,PTK7,MAN2A1,SPTBN1,TNR,PLS1,SDC4,C3,SDCBP2,YWHAH,PRKCSH,SERPINF1,KRAS,LDHA,ANXA1,RAC1,SDCBP,PARP6,ACTR2,SEMA7A,HAPLN3,APP,CRABP2,S100A8,PTPRG,HAPLN1,ST14,ITGB1,PCDH1,IGSF8,YWHAZ,ARF6,SPI…
GO:BP	cell morphogenesis involved in differentiation	GO:0000904	FALSE	476602859890156	432184335596609	648	451	38	21128	VCL,LAMA3,LAMC2,NEO1,CDC42,WDR1,ACTB,APLP2,RAB10,CTTN,DPYSL2,HSP90AB1,NRP1,MET,PLOD3,SLC9A3R1,PTK7,TNR,PLS1,YWHAH,RAC1,PARP6,ACTR2,SEMA7A,APP,CRABP2,ST14,ITGB1,CTNNB1,CLIC4,KIF5B,LAMB2,DAG1,RHOG,IST1,CIB1,COL15A1,HEXA
GO:BP	viral budding via host ESCRT complex	GO:0039702	FALSE	5018068465924363	4.29946e+16	24	451	8	21128	CHMP5,CHMP4B,VPS4B,VPS4A,VPS37B,MVB12A,VPS28,CHMP4A
GO:BP	cellular response to organic substance	GO:0071310	FALSE	5102429315836987	4292223002869527	1993	451	80	21128	VIM,CD44,CTNNA1,HSPA5,GNAI3,YBX1,RHOA,CDC42,TFRC,ACTB,ACTN2,CEACAM1,RAB10,CHMP5,MMP2,GNAS,ICAM1,HSP90AB1,LGMN,COL1A1,SLC9A3R1,HSPA8,PTK7,STC2,PDCD10,GNAI2,NCL,ACTR3,PARK7,GIPC1,RAP1B,GNAI1,YWHAH,ACTN4,SERPINF1,ANXA1,EPRS1,UGGT1,RDX,THBS1,ACTR2,IFITM3,APP,ECM1,RALB,MSN,PTPRJ,EPS8,CAPN2,ATP1A1,VCP,FBN1,PDIA3,PRDX2,CTNNB1,COL3A1,ADAM9,YWHAG,KRT8,CD14,KIF5B,FGG,DAG1,CALR,ADIPOQ,NPM1,CIB1,IFITM2,P4HB,…
GO:BP	endomembrane system organization	GO:0010256	FALSE	54046872474571	4267229432262649	596	451	36	21128	VTA1,CD9,EHD2,CDC42,RAB7A,RAB10,CHMP5,SNAP23,PACSIN2,AP1B1,CHMP4B,RAB2A,AP1S1,SLC9A3R1,RAB5B,LMNB1,PDCD10,ATP6V1A,SPTBN1,VPS4B,REEP5,COL5A1,VPS4A,RAB1A,VPS37B,MVB12A,VPS28,YWHAZ,PACSIN3,BANF1,IST1,ATP6AP2,ANXA2,PLSCR3,PLSCR1,CHMP4A
GO:BP	phosphorus metabolic process	GO:0006793	TRUE	5474195117641343	4261679727020019	2868	451	104	21128	GPRC5A,MDH1,CD44,HEXB,GNAI3,ME1,RHOA,SLC44A1,CDC42,TFRC,ENO1,ACTB,FBLN1,CEACAM1,ITGA6,NANS,HSP90AB1,NRP1,PYGL,MMP9,PGK1,EHD4,CKM,GPI,MET,HSPB1,SLC9A3R1,ALDOC,HSPA8,CD81,TPI1,FRK,PTK7,GNPDA1,MACROH2A1,PDGFRB,HRG,PDCD10,GNAI2,ATP6V1A,NCL,SPTBN1,EFEMP1,PARK7,PRDX4,SDC4,C3,ILF3,SLC44A2,ACLY,LGALS3,KRAS,LDHA,CAB39,RAC1,UGGT1,SDCBP,THBS1,ADAM10,IDH1,SEMA7A,WARS1,APP,PGD,RALB,PTPRG,PTPRJ,ALDOA,PTPRK,PRO…
GO:BP	neurogenesis	GO:0022008	FALSE	5866077350982582	423165221464503	1688	451	71	21128	CD9,VIM,GRN,VCL,VCAN,TNC,CTNNA1,HSPA5,HEXB,LAMA3,LAMC2,NCKAP1,NEO1,RHOA,CDC42,WDR1,ACTB,APLP2,RAB10,CTTN,MMP2,ITGA6,DPYSL2,CRTAC1,HSP90AB1,NRP1,NAPA,MET,SLC9A3R1,EHD1,PTK7,MAN2A1,TNR,PLS1,SDC4,C3,YWHAH,PRKCSH,SERPINF1,KRAS,ANXA1,RAC1,PARP6,ACTR2,SEMA7A,APP,CRABP2,S100A8,PTPRG,ITGB1,YWHAZ,ARF6,SPINT1,CTNNB1,ARF4,COL3A1,YWHAG,KIF5B,LAMB2,DAG1,RAB6A,RHOG,CALR,IST1,ANXA2,CIB1,NAP1L1,AGRN,TGM2,SLC44A4…
GO:BP	neuron development	GO:0048666	FALSE	5.86773e+16	4231530204009482	1130	451	54	21128	VIM,GRN,VCL,TNC,CTNNA1,HSPA5,LAMA3,LAMC2,NCKAP1,NEO1,RHOA,CDC42,ACTB,APLP2,RAB10,CTTN,MMP2,ITGA6,DPYSL2,CRTAC1,HSP90AB1,NRP1,SLC9A3R1,EHD1,PTK7,TNR,PLS1,SDC4,C3,YWHAH,PRKCSH,SERPINF1,RAC1,PARP6,ACTR2,SEMA7A,APP,CRABP2,PTPRG,ITGB1,YWHAZ,ARF6,CTNNB1,ARF4,KIF5B,LAMB2,DAG1,RAB6A,RHOG,IST1,CIB1,AGRN,SLC44A4,HEXA
GO:BP	neuron projection development	GO:0031175	FALSE	6.05088e+16	4218181114751941	976	451	49	21128	VIM,GRN,VCL,TNC,CTNNA1,HSPA5,LAMA3,LAMC2,NCKAP1,NEO1,RHOA,CDC42,ACTB,APLP2,RAB10,CTTN,MMP2,ITGA6,DPYSL2,CRTAC1,HSP90AB1,NRP1,SLC9A3R1,EHD1,PTK7,TNR,PLS1,SDC4,YWHAH,PRKCSH,SERPINF1,RAC1,PARP6,ACTR2,SEMA7A,APP,CRABP2,PTPRG,ITGB1,ARF6,CTNNB1,ARF4,KIF5B,LAMB2,DAG1,RAB6A,RHOG,IST1,CIB1
GO:BP	regulation of blood coagulation	GO:0030193	FALSE	6102724786981933	4214476214868921	70	451	12	21128	CD9,CEACAM1,KNG1,HRG,SERPINC1,EMILIN2,THBS1,KRT1,PRDX2,FGG,ANXA2,PROS1
GO:BP	regulation of body fluid levels	GO:0050878	FALSE	6263754443439514	4203165276165559	367	451	27	21128	CD9,VCL,ACTB,FBLN1,CEACAM1,GNAS,GPI,HSPB1,VWF,KNG1,HRG,GNAI2,SERPINC1,COPA,EMILIN2,TLN1,THBS1,ANXA5,KRT1,PRDX2,COL3A1,FGG,ANXA2,PROS1,PLSCR1,SRC,NME1
GO:BP	regulation of intracellular signal transduction	GO:1902531	FALSE	6277533656276562	4202210950188754	1725	451	72	21128	CD44,RHOA,CDC42,TFRC,ENO1,FBLN1,CEACAM1,GNAS,ICAM1,HSP90AB1,NRP1,MMP9,MET,HSPB1,SLC9A3R1,CD81,VWF,PDGFRB,PDCD10,GNAI2,TFG,SPTBN1,PARK7,PRDX1,CAT,GLIPR2,RAP1B,GNAI1,SLC44A2,ACTN4,KRAS,RAC1,SDCBP,RDX,THBS1,SEMA7A,RHOF,CDH13,ARHGDIA,APP,ECM1,S100A8,PTPRJ,HYOU1,ITGB1,EPS8,YWHAZ,ARF6,PRDX2,CTNNB1,COL3A1,ADAM9,CD14,FGG,DAG1,EPS8L2,CALR,MYADM,ADIPOQ,NPM1,ATP6AP2,CIB1,MUC1,P4HB,S100A13,S100A4,SRC,CD2AP,T…
GO:BP	viral entry into host cell	GO:0046718	FALSE	651917171610563	4185807579417712	152	451	17	21128	TFRC,ICAM1,NRP1,SLC1A5,CD81,IFITM3,ITGB1,ITGA5,PTX3,SLC3A2,DAG1,IFITM2,P4HB,IFITM1,PLSCR1,DPP4,MRC1
GO:BP	proteolysis involved in protein catabolic process	GO:0051603	FALSE	656237214886206	4182939144627448	799	451	43	21128	PSMB1,PSMA4,HSPA5,CHMP5,HSP90AB1,PSMC6,PSMA3,LGMN,PSMA6,PSMA7,CHMP4B,PSMA2,PSMD3,PSMD11,CTSC,PARK7,VPS4B,GIPC1,PSMB2,CANX,PSMA1,UBA1,VPS4A,UGGT1,SDCBP,VPS37B,MVB12A,PSMB6,PSMA5,PSMB4,VPS28,CAPN2,VCP,DDB1,CTNNB1,PSMD2,CALR,PCBP2,CD2AP,PSMB8,RACK1,CHMP4A,PSMB3
GO:BP	positive regulation of signaling	GO:0023056	FALSE	6578137466042371	4181897055128243	1727	451	72	21128	RALA,CD44,CTNNA1,NEO1,RHOA,CDC42,TFRC,GNAS,ICAM1,HSP90AB1,NRP1,LGMN,MMP9,FERMT1,MET,COL1A1,SLC9A3R1,CTSC,CD81,VWF,PTK7,PDGFRB,PDCD10,GNAI2,TFG,TNR,PARK7,CAT,GLIPR2,GIPC1,C3,RAP1B,SLC44A2,ACTN4,KRAS,LAMC1,RAC1,SDCBP,THBS1,SEMA7A,CDH13,APP,ECM1,S100A8,RALB,PTPRJ,ITGB1,ZDHHC5,ITGA5,VCP,PDIA3,PRDX2,CTNNB1,COL3A1,ADAM9,CD14,KIF5B,FGG,LAMB2,RUVBL1,CALR,ADIPOQ,ATP6AP2,ANXA2,CIB1,S100A13,S100A4,SRC,MYO1C…
GO:BP	endosome to lysosome transport via multivesicular body sorting pathway	GO:0032510	FALSE	7083168788984333	4.14977e+16	17	451	7	21128	CHMP5,CHMP4B,VPS4B,VPS4A,MVB12A,VCP,CHMP4A
GO:BP	focal adhesion assembly	GO:0048041	FALSE	7726028965459617	4112043667985698	86	451	13	21128	VCL,RHOA,ACTN2,CTTN,NRP1,HRG,SDC4,RAC1,TLN1,THBS1,PTPRJ,PTPRK,SRC
GO:BP	positive regulation of protein metabolic process	GO:0051247	FALSE	8112089236303741	4090867280567305	1499	451	65	21128	PRSS22,GPRC5A,VIM,CD44,GRN,HSPA5,YBX1,RHOA,TFRC,ENO1,RAB7A,FBLN1,HSP90AB1,NRP1,TBC1D10A,PSMC6,LGMN,MMP9,EHD4,CTSC,CD81,PDGFRB,PDCD10,PARK7,CTSD,SDC4,C3,KRAS,CAB39,RAC1,SDCBP,RDX,THBS1,RAB1A,SEMA7A,APP,S100A8,RALB,MSN,PTPRJ,PROM2,VPS28,ITGA5,VCP,PACSIN3,EEF2,DDB1,CTNNB1,ADAM9,GPRC5C,RPS9,DAG1,ADIPOQ,NPM1,IST1,ANXA2,CIB1,MUC1,CLDN4,SRC,MYO1C,RACK1,PDCD6,INS,SPON1
GO:BP	regulation of hemostasis	GO:1900046	FALSE	8479336457106833	4071638131739993	72	451	12	21128	CD9,CEACAM1,KNG1,HRG,SERPINC1,EMILIN2,THBS1,KRT1,PRDX2,FGG,ANXA2,PROS1
GO:BP	cell-cell recognition	GO:0009988	TRUE	8479336457106833	4071638131739993	72	451	12	21128	CD9,B4GALT1,CD81,CCT4,TCP1,LGALS3,MSN,ALDOA,CCT5,CCT8,CCT3,CCT2
GO:BP	regulation of cellular component size	GO:0032535	FALSE	8765911055757519	4057202940274539	373	451	27	21128	NCKAP1,RHOA,WDR1,ACTN2,CAPZB,CTTN,DPYSL2,HSP90AB1,NRP1,PFN1,SLC9A3R1,SPTBN1,TNR,PLS1,ARPC1B,RAC1,RDX,SEMA7A,CRABP2,MSN,EPS8,ARPC5,ARPC2,ARF6,MYADM,NPM1,IST1
GO:BP	regulation of establishment of protein localization to telomere	GO:0070203	FALSE	8777259301146266	4056641071360451	11	451	6	21128	CCT4,TCP1,CCT5,CCT8,CCT3,CCT2
GO:BP	positive regulation of protein localization to Cajal body	GO:1904871	FALSE	8777259301146266	4056641071360451	11	451	6	21128	CCT4,TCP1,CCT5,CCT8,CCT3,CCT2
GO:BP	regulation of protein localization to Cajal body	GO:1904869	FALSE	8777259301146266	4056641071360451	11	451	6	21128	CCT4,TCP1,CCT5,CCT8,CCT3,CCT2
GO:BP	establishment of vesicle localization	GO:0051650	FALSE	8849573735498802	4053077647808292	194	451	19	21128	RAB7A,SNAP23,YKT6,TFG,VPS4B,SDC4,MYO1B,AP1M2,ACTN4,VPS4A,SDCBP,RAB1A,MYO1E,CTNNB1,KIF5B,MYO1D,DYNC1H1,MYO1C,PDCD6
GO:BP	positive regulation of protein localization to nucleus	GO:1900182	FALSE	8909189103948654	4050161822754012	87	451	13	21128	TFRC,HSP90AB1,CCT4,PARK7,TCP1,CCT5,CCT8,CCT3,CCT2,NPM1,SRC,CD2AP,INS
GO:BP	leukocyte migration	GO:0050900	FALSE	9458582785436576	4024173930677777	399	451	28	21128	CD9,RHOA,CDC42,WDR1,B4GALT1,MMP2,ICAM1,ITGA6,LGMN,MMP9,CD81,LGALS3,ANXA1,RAC1,THBS1,ADAM10,APP,ECM1,S100A8,MSN,ITGB1,EPS8,RHOG,CALR,S100A14,CD47,SRC,DPP4
GO:CC	extracellular exosome	GO:0070062	TRUE	1.4253e-219	2.34846e+16	2109	455	330	22112	FUCA2,LAP3,RALA,PSMB1,VTA1,CD9,GPRC5A,MDH1,EHD2,VIM,CD44,GRN,SARS1,VCL,RAB27B,PSMA4,HSPA5,DSG2,HEXB,LAMA3,GDI2,NCKAP1,CTSA,GNAI3,YBX1,RHOA,NUCB2,SLC44A1,CDC42,WDR1,TFRC,ENO1,ACTB,RAB7A,GPC4,STXBP2,ACTN2,CAPZB,FBLN1,CEACAM1,STX7,APLP2,RAB10,CD82,B4GALT1,CHMP5,GNAS,GANAB,ICAM1,GLG1,SNAP23,MYL6,DPYSL2,NANS,CRTAC1,HSP90AB1,DSP,MACROH2A2,TBC1D10A,PACSIN2,PYGL,PSMC6,PSMA3,LGMN,PSMA6,GSS,MMP9,PSMA7,CHMP…
GO:CC	extracellular vesicle	GO:1903561	FALSE	7.09588e-219	2.33149e+16	2133	455	330	22112	FUCA2,LAP3,RALA,PSMB1,VTA1,CD9,GPRC5A,MDH1,EHD2,VIM,CD44,GRN,SARS1,VCL,RAB27B,PSMA4,HSPA5,DSG2,HEXB,LAMA3,GDI2,NCKAP1,CTSA,GNAI3,YBX1,RHOA,NUCB2,SLC44A1,CDC42,WDR1,TFRC,ENO1,ACTB,RAB7A,GPC4,STXBP2,ACTN2,CAPZB,FBLN1,CEACAM1,STX7,APLP2,RAB10,CD82,B4GALT1,CHMP5,GNAS,GANAB,ICAM1,GLG1,SNAP23,MYL6,DPYSL2,NANS,CRTAC1,HSP90AB1,DSP,MACROH2A2,TBC1D10A,PACSIN2,PYGL,PSMC6,PSMA3,LGMN,PSMA6,GSS,MMP9,PSMA7,CHMP…
GO:CC	extracellular organelle	GO:0043230	FALSE	8.34156e-219	2.33079e+16	2134	455	330	22112	FUCA2,LAP3,RALA,PSMB1,VTA1,CD9,GPRC5A,MDH1,EHD2,VIM,CD44,GRN,SARS1,VCL,RAB27B,PSMA4,HSPA5,DSG2,HEXB,LAMA3,GDI2,NCKAP1,CTSA,GNAI3,YBX1,RHOA,NUCB2,SLC44A1,CDC42,WDR1,TFRC,ENO1,ACTB,RAB7A,GPC4,STXBP2,ACTN2,CAPZB,FBLN1,CEACAM1,STX7,APLP2,RAB10,CD82,B4GALT1,CHMP5,GNAS,GANAB,ICAM1,GLG1,SNAP23,MYL6,DPYSL2,NANS,CRTAC1,HSP90AB1,DSP,MACROH2A2,TBC1D10A,PACSIN2,PYGL,PSMC6,PSMA3,LGMN,PSMA6,GSS,MMP9,PSMA7,CHMP…
GO:CC	extracellular membrane-bounded organelle	GO:0065010	FALSE	8.34156e-219	2.33079e+16	2134	455	330	22112	FUCA2,LAP3,RALA,PSMB1,VTA1,CD9,GPRC5A,MDH1,EHD2,VIM,CD44,GRN,SARS1,VCL,RAB27B,PSMA4,HSPA5,DSG2,HEXB,LAMA3,GDI2,NCKAP1,CTSA,GNAI3,YBX1,RHOA,NUCB2,SLC44A1,CDC42,WDR1,TFRC,ENO1,ACTB,RAB7A,GPC4,STXBP2,ACTN2,CAPZB,FBLN1,CEACAM1,STX7,APLP2,RAB10,CD82,B4GALT1,CHMP5,GNAS,GANAB,ICAM1,GLG1,SNAP23,MYL6,DPYSL2,NANS,CRTAC1,HSP90AB1,DSP,MACROH2A2,TBC1D10A,PACSIN2,PYGL,PSMC6,PSMA3,LGMN,PSMA6,GSS,MMP9,PSMA7,CHMP…
GO:CC	extracellular space	GO:0005615	FALSE	7.82852e-199	2131063205427487	3379	455	366	22112	FUCA2,LAP3,PRSS22,RALA,PSMB1,VTA1,CD9,GPRC5A,MDH1,EHD2,VIM,CD44,GRN,SARS1,VCL,VCAN,RAB27B,PSMA4,TNC,HSPA5,DSG2,HEXB,LAMA3,GDI2,LAMC2,NCKAP1,CTSA,GNAI3,YBX1,RHOA,NUCB2,SLC44A1,CDC42,WDR1,TFRC,ENO1,ACTB,RAB7A,MCAM,GPC4,STXBP2,ACTN2,CAPZB,FBLN1,CEACAM1,STX7,AFP,APLP2,RAB10,CD82,B4GALT1,CHMP5,CEACAM6,MMP2,GNAS,GANAB,ICAM1,GLG1,SNAP23,MYL6,DPYSL2,NANS,CRTAC1,HSP90AB1,DSP,NRP1,MACROH2A2,TBC1D10A,PACSIN…
GO:CC	extracellular region	GO:0005576	FALSE	3.70134e-191	2.05432e+16	4234	455	387	22112	FUCA2,LAP3,PRSS22,RALA,CEACAM7,PSMB1,VTA1,CD9,GPRC5A,MDH1,EHD2,VIM,CD44,GRN,SARS1,VCL,VCAN,RAB27B,PSMA4,TNC,HSPA5,DSG2,HEXB,LAMA3,GDI2,LAMC2,NCKAP1,CTSA,GNAI3,YBX1,RHOA,NUCB2,SLC44A1,CDC42,WDR1,TFRC,ENO1,ACTB,RAB7A,MCAM,GPC4,STXBP2,ACTN2,CAPZB,FBLN1,CEACAM1,STX7,AFP,APLP2,RAB10,CD82,B4GALT1,CHMP5,CEACAM6,MMP2,GNAS,GANAB,ICAM1,GLG1,SNAP23,MYL6,DPYSL2,NANS,CRTAC1,HSP90AB1,DSP,NRP1,MACROH2A2,TBC1D10…
GO:CC	vesicle	GO:0031982	FALSE	1.18933e-171	1.85925e+16	3973	455	365	22112	FUCA2,LAP3,RALA,PSMB1,VTA1,CD9,GPRC5A,MDH1,EHD2,VIM,CD44,GRN,SARS1,VCL,RAB27B,PSMA4,CTNNA1,HSPA5,DSG2,HEXB,LAMA3,GDI2,NCKAP1,CTSA,GNAI3,YBX1,RHOA,NUCB2,SLC44A1,CDC42,WDR1,TFRC,ENO1,ACTB,RAB7A,GPC4,STXBP2,ACTN2,CAPZB,FBLN1,CEACAM1,STX7,APLP2,RAB10,CD82,B4GALT1,CHMP5,CEACAM6,GNAS,GANAB,ICAM1,GLG1,SNAP23,MYL6,DPYSL2,NANS,CRTAC1,HSP90AB1,DSP,NRP1,MACROH2A2,TBC1D10A,PACSIN2,AP1B1,PYGL,PSMC6,PSMA3,LGMN…
GO:CC	cytoplasmic vesicle	GO:0031410	FALSE	2.28449e-53	6864120983499564	2485	455	200	22112	FUCA2,RALA,PSMB1,VTA1,CD9,GPRC5A,EHD2,VIM,CD44,GRN,VCL,RAB27B,CTNNA1,HSPA5,HEXB,GDI2,CTSA,GNAI3,RHOA,CDC42,TFRC,RAB7A,STXBP2,ACTN2,CEACAM1,STX7,APLP2,RAB10,B4GALT1,CHMP5,CEACAM6,GNAS,GANAB,SNAP23,HSP90AB1,DSP,NRP1,PACSIN2,AP1B1,PYGL,LGMN,MMP9,CHMP4B,TIMP1,EHD4,RAB2A,ANXA13,GPI,SLC1A5,RAB3D,AP1S1,PSMA2,YKT6,PSMD3,KPNB1,PSMD11,RAB5C,COL1A1,VAT1,ALDOC,CTSC,HSPA8,EHD1,VWF,CAND1,RAB5B,FRK,LNPEP,PDGFRB…
GO:CC	intracellular vesicle	GO:0097708	FALSE	2.63233e-54	6857966002039643	2487	455	200	22112	FUCA2,RALA,PSMB1,VTA1,CD9,GPRC5A,EHD2,VIM,CD44,GRN,VCL,RAB27B,CTNNA1,HSPA5,HEXB,GDI2,CTSA,GNAI3,RHOA,CDC42,TFRC,RAB7A,STXBP2,ACTN2,CEACAM1,STX7,APLP2,RAB10,B4GALT1,CHMP5,CEACAM6,GNAS,GANAB,SNAP23,HSP90AB1,DSP,NRP1,PACSIN2,AP1B1,PYGL,LGMN,MMP9,CHMP4B,TIMP1,EHD4,RAB2A,ANXA13,GPI,SLC1A5,RAB3D,AP1S1,PSMA2,YKT6,PSMD3,KPNB1,PSMD11,RAB5C,COL1A1,VAT1,ALDOC,CTSC,HSPA8,EHD1,VWF,CAND1,RAB5B,FRK,LNPEP,PDGFRB…
GO:CC	secretory granule	GO:0030141	FALSE	1.29408e-46	6188803863422889	874	455	120	22112	FUCA2,PSMB1,CD9,CD44,GRN,VCL,RAB27B,CTNNA1,HEXB,GDI2,CTSA,GNAI3,RHOA,CDC42,RAB7A,STXBP2,ACTN2,CEACAM1,STX7,APLP2,RAB10,B4GALT1,CEACAM6,SNAP23,HSP90AB1,DSP,PYGL,MMP9,TIMP1,RAB2A,GPI,RAB3D,PSMA2,PSMD3,KPNB1,PSMD11,RAB5C,COL1A1,VAT1,ALDOC,CTSC,HSPA8,VWF,CAND1,RAB5B,FRK,KNG1,HRG,ATP6V1A,QSOX1,CTSD,RAB14,TCP1,CAT,ANXA11,PRDX4,CEACAM8,C3,CD93,RAP1B,COPB1,SLC44A2,ACTN4,CAP1,ACLY,LGALS3,OSTF1,GNS,TMBIM1,…
GO:CC	secretory vesicle	GO:0099503	FALSE	6.69201e-41	551744432588715	1040	455	122	22112	FUCA2,PSMB1,CD9,CD44,GRN,VCL,RAB27B,CTNNA1,HEXB,GDI2,CTSA,GNAI3,RHOA,CDC42,RAB7A,STXBP2,ACTN2,CEACAM1,STX7,APLP2,RAB10,B4GALT1,CEACAM6,SNAP23,HSP90AB1,DSP,PYGL,MMP9,TIMP1,RAB2A,ANXA13,GPI,RAB3D,PSMA2,PSMD3,KPNB1,PSMD11,RAB5C,COL1A1,VAT1,ALDOC,CTSC,HSPA8,VWF,CAND1,RAB5B,FRK,KNG1,HRG,ATP6V1A,QSOX1,CTSD,RAB14,TCP1,CAT,ANXA11,PRDX4,GIPC1,CEACAM8,C3,CD93,RAP1B,COPB1,SLC44A2,ACTN4,CAP1,ACLY,LGALS3,OSTF…
GO:CC	endomembrane system	GO:0012505	FALSE	1.78264e-39	5374893701786554	4730	455	251	22112	FUCA2,PSMB1,VTA1,CD9,EHD2,CD44,GRN,VCL,VCAN,RAB27B,TNC,CTNNA1,HSPA5,HEXB,LAMA3,GDI2,CTSA,GNAI3,YBX1,NEO1,RHOA,NUCB2,CDC42,TFRC,MGLL,ENO1,RAB7A,GPC4,STXBP2,ACTN2,CEACAM1,STX7,AFP,APLP2,RAB10,CTTN,B4GALT1,CHMP5,CEACAM6,GNAS,GANAB,GLG1,SNAP23,HSP90AB1,DSP,NRP1,PACSIN2,AP1B1,PYGL,LGMN,MMP9,CHMP4B,TIMP1,EHD4,RAB2A,ANXA13,NUCB1,GPI,RAB3D,AP1S1,PLOD3,PSMA2,YKT6,OGN,PSMD3,KPNB1,PSMD11,RAB5C,COL1A1,VAT1,S…
GO:CC	cell-substrate junction	GO:0030055	TRUE	2.16764e-36	5.1664e+16	434	455	82	22112	LAP3,RALA,CD9,VIM,CD44,VCL,TNC,CTNNA1,HSPA5,LAMA3,GDI2,NCKAP1,RHOA,CDC42,ACTB,MCAM,ACTN2,RAB10,CTTN,ICAM1,ITGA6,SNAP23,NRP1,PACSIN2,FERMT1,HSPB1,PFN1,HSPA8,CD81,RPS13,PTK7,PDGFRB,ACTR3,CAT,SDC4,FLNC,ACTN4,ARPC1B,CAP1,KRAS,ANXA1,RAC1,TLN1,SDCBP,RDX,ADAM10,ACTR2,CDH13,CLTC,RPS8,ARF1,MSN,HYOU1,ITGB1,PGM5,ACTC1,ITGA5,ARPC5,CAPN2,ARPC2,ANXA5,YWHAZ,ARF6,YWHAB,PDIA3,TPM4,CTNNB1,ADAM9,YWHAG,RPS9,GNB2,DAG…
GO:CC	focal adhesion	GO:0005925	FALSE	4.21838e-36	5137485480630627	424	455	81	22112	LAP3,RALA,CD9,VIM,CD44,VCL,TNC,CTNNA1,HSPA5,GDI2,NCKAP1,RHOA,CDC42,ACTB,MCAM,ACTN2,RAB10,CTTN,ICAM1,ITGA6,SNAP23,NRP1,PACSIN2,FERMT1,HSPB1,PFN1,HSPA8,CD81,RPS13,PTK7,PDGFRB,ACTR3,CAT,SDC4,FLNC,ACTN4,ARPC1B,CAP1,KRAS,ANXA1,RAC1,TLN1,SDCBP,RDX,ADAM10,ACTR2,CDH13,CLTC,RPS8,ARF1,MSN,HYOU1,ITGB1,PGM5,ACTC1,ITGA5,ARPC5,CAPN2,ARPC2,ANXA5,YWHAZ,ARF6,YWHAB,PDIA3,TPM4,CTNNB1,ADAM9,YWHAG,RPS9,GNB2,DAG1,RHOG…
GO:CC	cell periphery	GO:0071944	FALSE	1.05499e-35	5.09768e+16	6168	455	284	22112	RALA,CEACAM7,CD9,GPRC5A,EHD2,VIM,CD44,GRN,VCL,VCAN,RAB27B,TNC,CTNNA1,HSPA5,DSG2,LAMA3,LAMC2,NCKAP1,GNAI3,YBX1,NEO1,RHOA,NUCB2,SLC44A1,CDC42,WDR1,TFRC,MGLL,ENO1,ACTB,RAB7A,MCAM,GPC4,STXBP2,ACTN2,CAPZB,FBLN1,CEACAM1,STX7,APLP2,RAB10,CD82,CTTN,B4GALT1,CHMP5,CEACAM6,MMP2,GNAS,ICAM1,GLG1,ITGA6,SNAP23,DPYSL2,HSP90AB1,DSP,NRP1,TBC1D10A,PACSIN2,MMP9,FERMT1,CHMP4B,TIMP1,EHD4,ANXA13,GSR,GPI,SLC1A5,CEACAM5,…
GO:CC	anchoring junction	GO:0070161	FALSE	5.96585e-30	4522432773055721	983	455	108	22112	LAP3,RALA,CD9,VIM,CD44,VCL,TNC,CTNNA1,HSPA5,DSG2,LAMA3,GDI2,NCKAP1,RHOA,CDC42,WDR1,ACTB,MCAM,ACTN2,CEACAM1,RAB10,CTTN,B4GALT1,ICAM1,ITGA6,SNAP23,DSP,NRP1,PACSIN2,FERMT1,HSPB1,PFN1,HSPA8,CD81,RPS13,PTK7,PDGFRB,ACTR3,PARK7,PPL,EPCAM,CAT,SDC4,RAP1B,YWHAH,FLNC,ACTN4,ARPC1B,UBA1,CAP1,KRAS,DSC2,ANXA1,RAC1,TLN1,SDCBP,RDX,ADAM10,ACTR2,CDH13,CLTC,APP,RPS8,ARF1,MSN,PTPRJ,HYOU1,ITGB1,PTPRK,PGM5,PCDH1,MYO1E,…
GO:CC	cytoplasm	GO:0005737	FALSE	1.96806e-29	4.4706e+16	12321	455	396	22112	FUCA2,LAP3,RALA,CEACAM7,PSMB1,VTA1,CD9,GPRC5A,MDH1,EHD2,VIM,CD44,GRN,SARS1,VCL,VCAN,RAB27B,PSMA4,TNC,CTNNA1,HSPA5,HEXB,LAMA3,GDI2,LAMC2,NCKAP1,CTSA,GNAI3,ME1,YBX1,ISOC1,NEO1,RHOA,NUCB2,SLC44A1,CDC42,WDR1,TFRC,MGLL,ENO1,ACTB,RAB7A,GPC4,STXBP2,ACTN2,CAPZB,CEACAM1,STX7,AFP,APLP2,RAB10,CTTN,B4GALT1,CHMP5,CEACAM6,MMP2,GNAS,GANAB,GLG1,SNAP23,MYL6,DPYSL2,NANS,HSP90AB1,DSP,NRP1,TBC1D10A,PACSIN2,AP1B1,PYG…
GO:CC	secretory granule lumen	GO:0034774	FALSE	2.76832e-29	4.45578e+16	320	455	67	22112	FUCA2,PSMB1,GRN,VCL,HEXB,GDI2,CTSA,ACTN2,HSP90AB1,PYGL,TIMP1,GPI,PSMA2,PSMD3,KPNB1,PSMD11,VAT1,ALDOC,CTSC,HSPA8,VWF,CAND1,FRK,KNG1,HRG,QSOX1,CTSD,CAT,PRDX4,C3,ACTN4,CAP1,ACLY,OSTF1,GNS,CAB39,SDCBP,THBS1,ACTR2,IDH1,GALNS,APP,PSMA5,ECM1,S100A8,ILF2,ALDOA,CCT8,EEF1A1,ARPC5,ALB,PTX3,VCP,CCT2,EEF2,GUSB,PGAM1,FGG,PSMD2,A2M,DPP7,IST1,ANXA2,PROS1,DYNC1H1,PNP,INS
GO:CC	cytoplasmic vesicle lumen	GO:0060205	FALSE	5.28608e-30	4.42769e+16	323	455	67	22112	FUCA2,PSMB1,GRN,VCL,HEXB,GDI2,CTSA,ACTN2,HSP90AB1,PYGL,TIMP1,GPI,PSMA2,PSMD3,KPNB1,PSMD11,VAT1,ALDOC,CTSC,HSPA8,VWF,CAND1,FRK,KNG1,HRG,QSOX1,CTSD,CAT,PRDX4,C3,ACTN4,CAP1,ACLY,OSTF1,GNS,CAB39,SDCBP,THBS1,ACTR2,IDH1,GALNS,APP,PSMA5,ECM1,S100A8,ILF2,ALDOA,CCT8,EEF1A1,ARPC5,ALB,PTX3,VCP,CCT2,EEF2,GUSB,PGAM1,FGG,PSMD2,A2M,DPP7,IST1,ANXA2,PROS1,DYNC1H1,PNP,INS
GO:CC	vesicle lumen	GO:0031983	FALSE	8.10315e-30	4409134630678961	325	455	67	22112	FUCA2,PSMB1,GRN,VCL,HEXB,GDI2,CTSA,ACTN2,HSP90AB1,PYGL,TIMP1,GPI,PSMA2,PSMD3,KPNB1,PSMD11,VAT1,ALDOC,CTSC,HSPA8,VWF,CAND1,FRK,KNG1,HRG,QSOX1,CTSD,CAT,PRDX4,C3,ACTN4,CAP1,ACLY,OSTF1,GNS,CAB39,SDCBP,THBS1,ACTR2,IDH1,GALNS,APP,PSMA5,ECM1,S100A8,ILF2,ALDOA,CCT8,EEF1A1,ARPC5,ALB,PTX3,VCP,CCT2,EEF2,GUSB,PGAM1,FGG,PSMD2,A2M,DPP7,IST1,ANXA2,PROS1,DYNC1H1,PNP,INS
GO:CC	collagen-containing extracellular matrix	GO:0062023	FALSE	8.59409e-25	3906580013866133	429	455	70	22112	VCAN,TNC,LAMA3,LAMC2,GPC4,FBLN1,MMP2,ICAM1,MMP9,TIMP1,PLOD3,OGN,COL1A1,CTSC,VWF,COL12A1,KNG1,HRG,EFEMP1,TNR,SERPINC1,CTSD,TGFBI,ANXA11,COL5A1,LGALS3,EMILIN2,SERPINF1,POSTN,COL4A2,ANXA1,LAMC1,THBS1,SEMA7A,LUM,CDH13,COL6A2,TINAGL1,ECM1,S100A8,HAPLN1,SERPINH1,ITIH2,C1QC,ANXA5,HTRA1,FBN1,KRT1,COL3A1,FGG,LAMB2,DAG1,A2M,CD151,CALR,VWA1,ADIPOQ,BGN,ANXA2,BCAM,COL4A1,AGRN,PLSCR1,S100A4,ANXA4,COL4A6,PSAP,T…
GO:CC	extracellular matrix	GO:0031012	FALSE	2.54348e-22	3659457115953398	565	455	76	22112	VCAN,TNC,LAMA3,LAMC2,GPC4,FBLN1,MMP2,ICAM1,GLG1,MMP9,TIMP1,PLOD3,OGN,COL1A1,CTSC,VWF,COL12A1,KNG1,HRG,EFEMP1,TNR,SERPINC1,CTSD,TGFBI,ANXA11,COL5A1,LGALS3,EMILIN2,SERPINF1,POSTN,COL4A2,ANXA1,LAMC1,THBS1,SEMA7A,LUM,HAPLN3,CDH13,COL6A2,TINAGL1,ECM1,S100A8,HAPLN1,SERPINH1,MMP3,ITIH2,C1QC,PTX3,ANXA5,HTRA1,FBN1,KRT1,VASN,COL3A1,FGG,LAMB2,DAG1,A2M,CD151,CALR,VWA1,ADIPOQ,BGN,ANXA2,BCAM,COL4A1,AGRN,PLSCR1…
GO:CC	external encapsulating structure	GO:0030312	FALSE	2.88708e-22	3653954176098196	566	455	76	22112	VCAN,TNC,LAMA3,LAMC2,GPC4,FBLN1,MMP2,ICAM1,GLG1,MMP9,TIMP1,PLOD3,OGN,COL1A1,CTSC,VWF,COL12A1,KNG1,HRG,EFEMP1,TNR,SERPINC1,CTSD,TGFBI,ANXA11,COL5A1,LGALS3,EMILIN2,SERPINF1,POSTN,COL4A2,ANXA1,LAMC1,THBS1,SEMA7A,LUM,HAPLN3,CDH13,COL6A2,TINAGL1,ECM1,S100A8,HAPLN1,SERPINH1,MMP3,ITIH2,C1QC,PTX3,ANXA5,HTRA1,FBN1,KRT1,VASN,COL3A1,FGG,LAMB2,DAG1,A2M,CD151,CALR,VWA1,ADIPOQ,BGN,ANXA2,BCAM,COL4A1,AGRN,PLSCR1…
GO:CC	lysosome	GO:0005764	FALSE	7.13519e-22	3614659453685048	756	455	86	22112	FUCA2,GRN,VCAN,HEXB,GDI2,CTSA,GNAI3,RAB7A,GPC4,STXBP2,STX7,B4GALT1,CHMP5,CEACAM6,SNAP23,HSP90AB1,AP1B1,LGMN,CHMP4B,RAB2A,RAB3D,AP1S1,OGN,RAB5C,VAT1,CTSC,HSPA8,FRK,LNPEP,PDGFRB,HRG,ATP6V1A,CTSD,RAB14,CAT,ANXA11,VPS26A,SDC4,CEACAM8,C3,RAP1B,GNAI1,SLC44A2,AP1M2,UBA1,CAP1,ACLY,VPS4A,SORT1,GNS,TMBIM1,SDCBP,ACTR2,LUM,GALNS,CLTC,IFITM3,TINAGL1,GC,STOM,CCT8,EEF1A1,CAPN2,VCP,CCT2,SLC3A2,VASN,GUSB,KIF5B,GN…
GO:CC	lytic vacuole	GO:0000323	FALSE	7.13519e-22	3614659453685048	756	455	86	22112	FUCA2,GRN,VCAN,HEXB,GDI2,CTSA,GNAI3,RAB7A,GPC4,STXBP2,STX7,B4GALT1,CHMP5,CEACAM6,SNAP23,HSP90AB1,AP1B1,LGMN,CHMP4B,RAB2A,RAB3D,AP1S1,OGN,RAB5C,VAT1,CTSC,HSPA8,FRK,LNPEP,PDGFRB,HRG,ATP6V1A,CTSD,RAB14,CAT,ANXA11,VPS26A,SDC4,CEACAM8,C3,RAP1B,GNAI1,SLC44A2,AP1M2,UBA1,CAP1,ACLY,VPS4A,SORT1,GNS,TMBIM1,SDCBP,ACTR2,LUM,GALNS,CLTC,IFITM3,TINAGL1,GC,STOM,CCT8,EEF1A1,CAPN2,VCP,CCT2,SLC3A2,VASN,GUSB,KIF5B,GN…
GO:CC	vacuole	GO:0005773	FALSE	1.54726e-20	3.38104e+16	851	455	88	22112	FUCA2,GRN,VCAN,HEXB,GDI2,CTSA,GNAI3,CDC42,RAB7A,GPC4,STXBP2,STX7,B4GALT1,CHMP5,CEACAM6,SNAP23,HSP90AB1,AP1B1,LGMN,CHMP4B,RAB2A,RAB3D,AP1S1,OGN,RAB5C,VAT1,CTSC,HSPA8,FRK,LNPEP,PDGFRB,HRG,ATP6V1A,CTSD,RAB14,CAT,ANXA11,VPS26A,SDC4,CEACAM8,C3,RAP1B,GNAI1,SLC44A2,AP1M2,UBA1,CAP1,ACLY,VPS4A,SORT1,GNS,TMBIM1,SDCBP,ACTR2,LUM,GALNS,CLTC,IFITM3,TINAGL1,GC,STOM,CCT8,EEF1A1,CAPN2,VCP,CCT2,YWHAB,SLC3A2,VASN,G…
GO:CC	cytosol	GO:0005829	FALSE	5.02901e-17	3229851755704242	5440	455	234	22112	LAP3,CEACAM7,PSMB1,VTA1,MDH1,EHD2,VIM,CD44,SARS1,VCL,PSMA4,CTNNA1,HSPA5,GDI2,NCKAP1,ME1,YBX1,RHOA,NUCB2,SLC44A1,CDC42,WDR1,MGLL,ENO1,ACTB,RAB7A,STXBP2,ACTN2,CAPZB,RAB10,CTTN,CHMP5,GNAS,MYL6,DPYSL2,NANS,HSP90AB1,NRP1,TBC1D10A,PACSIN2,AP1B1,PYGL,PSMC6,PSMA3,PSMA6,GSS,PSMA7,FERMT1,CHMP4B,PGK1,RAB2A,GSR,CKM,GPI,NAPA,HSPB1,EIF3B,AP1S1,PSMA2,YKT6,PSMD3,KPNB1,PFN1,BLMH,PSMD11,ALDOC,HSPA8,RPS13,CAND1,TPI…
GO:CC	cell junction	GO:0030054	FALSE	5.40415e-18	3226727242303547	2122	455	137	22112	LAP3,RALA,CD9,VIM,CD44,VCL,TNC,CTNNA1,HSPA5,DSG2,LAMA3,GDI2,NCKAP1,RHOA,CDC42,WDR1,ACTB,MCAM,GPC4,STXBP2,ACTN2,CAPZB,CEACAM1,STX7,RAB10,CTTN,B4GALT1,ICAM1,ITGA6,SNAP23,DSP,NRP1,PACSIN2,PSMA3,PSMA7,FERMT1,NAPA,RAB3D,HSPB1,EIF3B,PFN1,HSPA8,CD81,RPS13,PTK7,PDGFRB,GNAI2,ACTR3,SPTBN1,TNR,PARK7,PPL,EPCAM,CAT,GIPC1,SDC4,CANX,RAP1B,YWHAH,FLNC,ACTN4,ARPC1B,UBA1,CAP1,KRAS,DSC2,ANXA1,RAC1,TLN1,SDCBP,RDX,ADA…
GO:CC	membrane	GO:0016020	FALSE	2.3797e-13	2.86235e+16	9840	455	325	22112	RALA,CEACAM7,VTA1,CD9,GPRC5A,EHD2,VIM,CD44,GRN,VCL,VCAN,RAB27B,TNC,CTNNA1,HSPA5,DSG2,HEXB,LAMA3,GDI2,LAMC2,NCKAP1,CTSA,GNAI3,YBX1,NEO1,RHOA,NUCB2,SLC44A1,CDC42,WDR1,TFRC,MGLL,ENO1,ACTB,RAB7A,MCAM,GPC4,STXBP2,ACTN2,CAPZB,CEACAM1,STX7,APLP2,RAB10,CD82,CTTN,B4GALT1,CHMP5,CEACAM6,MMP2,GNAS,GANAB,ICAM1,GLG1,ITGA6,SNAP23,MYL6,DPYSL2,HSP90AB1,DSP,NRP1,TBC1D10A,PACSIN2,AP1B1,PSMC6,FERMT1,CHMP4B,PGK1,EHD4…
GO:CC	ficolin-1-rich granule	GO:0101002	FALSE	2.92539e-14	2.85338e+16	184	455	42	22112	PSMB1,VCL,RHOA,HSP90AB1,DSP,PYGL,MMP9,GPI,PSMA2,PSMD3,KPNB1,PSMD11,ALDOC,HSPA8,CAND1,CTSD,CAT,PRDX4,CD93,COPB1,ACLY,LGALS3,OSTF1,GNS,CAB39,RAC1,ACTR2,IDH1,PSMA5,ILF2,ALDOA,CCT8,EEF1A1,ARPC5,VCP,EEF2,KRT1,GUSB,PGAM1,PSMD2,ATP6AP2,PNP
GO:CC	plasma membrane	GO:0005886	FALSE	2.00119e-12	2769871235436352	5682	455	231	22112	RALA,CEACAM7,CD9,GPRC5A,EHD2,VIM,CD44,GRN,VCL,RAB27B,CTNNA1,HSPA5,DSG2,NCKAP1,GNAI3,YBX1,NEO1,RHOA,NUCB2,SLC44A1,CDC42,WDR1,TFRC,MGLL,ENO1,ACTB,RAB7A,MCAM,GPC4,STXBP2,ACTN2,CEACAM1,STX7,APLP2,RAB10,CD82,CTTN,B4GALT1,CHMP5,CEACAM6,MMP2,GNAS,ICAM1,GLG1,ITGA6,SNAP23,DPYSL2,HSP90AB1,DSP,NRP1,TBC1D10A,PACSIN2,FERMT1,CHMP4B,EHD4,ANXA13,GSR,GPI,SLC1A5,CEACAM5,NAPA,RAB3D,MET,HSPB1,AP1S1,CPD,RAB5C,SLC9A3R…
GO:CC	ficolin-1-rich granule lumen	GO:1904813	FALSE	1.33818e-11	2.68735e+16	124	455	35	22112	PSMB1,VCL,HSP90AB1,PYGL,MMP9,GPI,PSMA2,PSMD3,KPNB1,PSMD11,ALDOC,HSPA8,CAND1,CTSD,CAT,PRDX4,ACLY,OSTF1,GNS,CAB39,ACTR2,IDH1,PSMA5,ILF2,ALDOA,CCT8,EEF1A1,ARPC5,VCP,EEF2,KRT1,GUSB,PGAM1,PSMD2,PNP
GO:CC	endoplasmic reticulum lumen	GO:0005788	FALSE	2.13686e-11	2.66702e+16	312	455	50	22112	FUCA2,VCAN,TNC,HSPA5,AFP,APLP2,GANAB,TIMP1,NUCB1,PLOD3,COL1A1,CTSC,COL12A1,STC2,KNG1,QSOX1,SERPINC1,C3,KTN1,CANX,PRKCSH,COL5A1,COL4A2,LAMC1,UGGT1,THBS1,ADAM10,COL6A2,APP,PDIA6,SERPINH1,HYOU1,ITIH2,PDIA4,ALB,FBN1,PDIA3,COL3A1,FGG,LAMB2,DAG1,CALR,VWA1,P4HB,COL4A1,COL4A6,COL15A1,C4A,INS,SPON1
GO:CC	cell surface	GO:0009986	TRUE	5.97331e-12	2622378503856628	955	455	83	22112	RALA,CD9,CD44,HSPA5,DSG2,NEO1,TFRC,ENO1,MCAM,GPC4,CEACAM1,B4GALT1,CEACAM6,ICAM1,ITGA6,HSP90AB1,GSR,CEACAM5,MET,PDGFRB,HRG,TNR,EPCAM,SDC4,PSG8,CEACAM8,C3,CD93,AOC3,LGALS3,SORT1,PTGFRN,ANXA1,TLN1,THBS1,ADAM10,SEMA7A,CDH13,APP,IQGAP2,MSN,PTPRJ,ITGB1,PTPRK,PROM2,PDIA4,CD109,ITGA5,CAPN2,ANXA5,PDIA3,LY6D,SLC3A2,VASN,ADAM9,CLIC4,CD14,PSG6,CEACAM3,FGG,DAG1,CD151,CALR,ADIPOQ,ATP6AP2,BGN,ANXA2,PSG9,P4HB,KR…
GO:CC	pigment granule	GO:0048770	FALSE	9.12031e-12	2603999048129403	111	455	33	22112	RAB27B,HSPA5,TFRC,RAB7A,GANAB,HSP90AB1,RAB2A,SLC1A5,RAB5C,HSPA8,RAB5B,CCT4,PRDX1,CTSD,ANXA11,CANX,SERPINF1,RAC1,SDCBP,RAB1A,CLTC,PDIA6,STOM,ITGB1,PDIA4,ATP1A1,YWHAZ,YWHAB,PDIA3,SLC3A2,ANXA2,P4HB,NAP1L1
GO:CC	melanosome	GO:0042470	FALSE	9.12031e-12	2603999048129403	111	455	33	22112	RAB27B,HSPA5,TFRC,RAB7A,GANAB,HSP90AB1,RAB2A,SLC1A5,RAB5C,HSPA8,RAB5B,CCT4,PRDX1,CTSD,ANXA11,CANX,SERPINF1,RAC1,SDCBP,RAB1A,CLTC,PDIA6,STOM,ITGB1,PDIA4,ATP1A1,YWHAZ,YWHAB,PDIA3,SLC3A2,ANXA2,P4HB,NAP1L1
GO:CC	azurophil granule	GO:0042582	FALSE	2.98019e-09	2.45258e+16	154	455	36	22112	FUCA2,GRN,HEXB,GDI2,CTSA,STXBP2,STX7,B4GALT1,CEACAM6,SNAP23,RAB3D,RAB5C,VAT1,CTSC,FRK,ANXA11,CEACAM8,C3,RAP1B,CAP1,ACLY,GNS,SDCBP,ACTR2,GALNS,STOM,CCT8,VCP,CCT2,GUSB,DPP7,IST1,ANXA2,DYNC1H1,PSAP,HEXA
GO:CC	primary lysosome	GO:0005766	FALSE	2.98019e-09	2.45258e+16	154	455	36	22112	FUCA2,GRN,HEXB,GDI2,CTSA,STXBP2,STX7,B4GALT1,CEACAM6,SNAP23,RAB3D,RAB5C,VAT1,CTSC,FRK,ANXA11,CEACAM8,C3,RAP1B,CAP1,ACLY,GNS,SDCBP,ACTR2,GALNS,STOM,CCT8,VCP,CCT2,GUSB,DPP7,IST1,ANXA2,DYNC1H1,PSAP,HEXA
GO:CC	vacuolar lumen	GO:0005775	FALSE	3.57395e-11	2.44469e+16	178	455	38	22112	FUCA2,GRN,VCAN,HEXB,GDI2,CTSA,GPC4,LGMN,OGN,VAT1,CTSC,HSPA8,FRK,PDGFRB,CTSD,SDC4,C3,CAP1,ACLY,GNS,SDCBP,ACTR2,LUM,GALNS,GC,CCT8,VCP,CCT2,GUSB,DPP7,SGSH,IST1,BGN,ANXA2,AGRN,DYNC1H1,PSAP,HEXA
GO:CC	vesicle membrane	GO:0012506	FALSE	2.26855e-07	2264425198213569	1202	455	88	22112	RALA,VTA1,CD9,GPRC5A,EHD2,CD44,RAB27B,RHOA,TFRC,RAB7A,CEACAM1,STX7,APLP2,RAB10,B4GALT1,CHMP5,CEACAM6,SNAP23,DSP,PACSIN2,AP1B1,CHMP4B,EHD4,RAB3D,AP1S1,YKT6,RAB5C,HSPA8,EHD1,RAB5B,LNPEP,ATP6V1A,CTSD,RAB14,VPS4B,COPA,VPS26A,GIPC1,CEACAM8,CD93,RAP1B,MYO1B,COPB1,SLC44A2,AP1M2,CLIP1,UBA1,LGALS3,VPS4A,SORT1,ANXA1,TMBIM1,RAC1,ADAM10,RAB1A,VPS37B,RHOF,CLTC,MVB12A,IFITM3,IQGAP2,STOM,PTPRJ,ITGB1,CD109,VPS28…
GO:CC	membrane-bounded organelle	GO:0043227	FALSE	3.81518e-08	2.24185e+16	15667	455	413	22112	FUCA2,LAP3,RALA,PSMB1,VTA1,CD9,GPRC5A,MDH1,EHD2,VIM,CD44,GRN,SARS1,VCL,VCAN,RAB27B,PSMA4,TNC,CTNNA1,HSPA5,DSG2,HEXB,LAMA3,GDI2,NCKAP1,CTSA,GNAI3,ME1,YBX1,ISOC1,NEO1,RHOA,NUCB2,SLC44A1,CDC42,WDR1,TFRC,MGLL,ENO1,ACTB,RAB7A,MCAM,GPC4,STXBP2,ACTN2,CAPZB,FBLN1,CEACAM1,STX7,AFP,APLP2,RAB10,CD82,CTTN,B4GALT1,CHMP5,CEACAM6,MMP2,GNAS,GANAB,ICAM1,GLG1,SNAP23,MYL6,DPYSL2,NANS,CRTAC1,HSP90AB1,DSP,NRP1,MACROH…
GO:CC	cytoplasmic vesicle membrane	GO:0030659	FALSE	1.47297e-06	2.18318e+16	1183	455	86	22112	RALA,VTA1,CD9,GPRC5A,EHD2,CD44,RAB27B,RHOA,TFRC,RAB7A,CEACAM1,STX7,APLP2,RAB10,B4GALT1,CHMP5,CEACAM6,SNAP23,DSP,PACSIN2,AP1B1,CHMP4B,EHD4,RAB3D,AP1S1,YKT6,RAB5C,HSPA8,EHD1,RAB5B,LNPEP,ATP6V1A,CTSD,RAB14,VPS4B,COPA,VPS26A,CEACAM8,CD93,RAP1B,MYO1B,COPB1,SLC44A2,AP1M2,CLIP1,UBA1,LGALS3,VPS4A,SORT1,ANXA1,TMBIM1,RAC1,ADAM10,RAB1A,VPS37B,RHOF,CLTC,MVB12A,IFITM3,IQGAP2,STOM,PTPRJ,ITGB1,CD109,VPS28,ARF6,…
GO:CC	bounding membrane of organelle	GO:0098588	FALSE	0.000296435	1.85281e+16	2120	455	113	22112	VTA1,CD9,EHD2,CD44,GRN,RAB27B,CTSA,GNAI3,RHOA,SLC44A1,CDC42,TFRC,ENO1,RAB7A,CEACAM1,STX7,APLP2,RAB10,B4GALT1,CHMP5,CEACAM6,GLG1,SNAP23,HSP90AB1,DSP,PACSIN2,AP1B1,CHMP4B,EHD4,RAB2A,GPI,RAB3D,AP1S1,YKT6,RAB5C,VAT1,CTSC,HSPA8,EHD1,RAB5B,MAN2A1,LNPEP,PDCD10,ATP6V1A,QSOX1,CTSD,RAB14,VPS4B,CAT,COPA,GLIPR2,VPS26A,CEACAM8,CD93,RAP1B,GNAI1,MYO1B,COPB1,SLC44A2,AP1M2,REEP5,UBA1,LGALS3,VPS4A,KRAS,SORT1,ANXA1…
GO:CC	cell leading edge	GO:0031252	FALSE	0.0152889	1.78156e+16	426	455	47	22112	VIM,CD44,CTNNA1,NCKAP1,RHOA,CDC42,ACTB,CAPZB,CTTN,PACSIN2,FERMT1,SLC9A3R1,ACTR3,SPTBN1,CLIP1,RAC1,TLN1,RDX,ACTR2,APP,ARF1,IQGAP2,PTPRJ,ITGB1,EPS8,PTPRK,EEF1A1,ACTC1,ITGA5,ARPC5,ARPC2,ARF6,CTNNB1,ARF4,DAG1,MYO1D,EPS8L2,MYADM,ATP6AP2,CIB1,P4HB,SRC,DPP4,MYO1C,CD2AP,CTNND1,NME1
GO:CC	organelle	GO:0043226	FALSE	0.187274	1.67275e+16	16765	455	419	22112	FUCA2,LAP3,RALA,PSMB1,VTA1,CD9,GPRC5A,MDH1,EHD2,VIM,CD44,GRN,SARS1,VCL,VCAN,RAB27B,PSMA4,TNC,CTNNA1,HSPA5,DSG2,HEXB,LAMA3,GDI2,NCKAP1,CTSA,GNAI3,ME1,YBX1,ISOC1,NEO1,RHOA,NUCB2,SLC44A1,CDC42,WDR1,TFRC,MGLL,ENO1,ACTB,RAB7A,MCAM,GPC4,STXBP2,ACTN2,CAPZB,FBLN1,CEACAM1,STX7,AFP,APLP2,RAB10,CD82,CTTN,B4GALT1,CHMP5,CEACAM6,MMP2,GNAS,GANAB,ICAM1,GLG1,SNAP23,MYL6,DPYSL2,NANS,CRTAC1,HSP90AB1,DSP,NRP1,MACROH…
GO:CC	secretory granule membrane	GO:0030667	FALSE	0.0034783	1.64586e+16	309	455	39	22112	CD9,CD44,RAB27B,RHOA,RAB7A,CEACAM1,APLP2,RAB10,B4GALT1,CEACAM6,SNAP23,DSP,RAB3D,RAB5C,RAB5B,RAB14,CEACAM8,CD93,RAP1B,COPB1,SLC44A2,LGALS3,TMBIM1,RAC1,ADAM10,RHOF,IQGAP2,STOM,PTPRJ,CD109,PCDH7,CD14,CEACAM3,RAB6A,RHOG,ATP6AP2,CD47,IGF2R,PSAP
GO:CC	azurophil granule lumen	GO:0035578	FALSE	0.173048	1.57618e+16	91	455	23	22112	FUCA2,GRN,HEXB,GDI2,CTSA,VAT1,CTSC,FRK,C3,CAP1,ACLY,GNS,SDCBP,ACTR2,GALNS,CCT8,VCP,CCT2,GUSB,DPP7,IST1,ANXA2,DYNC1H1
GO:CC	endoplasmic reticulum	GO:0005783	FALSE	11.8479	1.49264e+16	2033	455	103	22112	FUCA2,GRN,VCAN,TNC,HSPA5,LAMA3,CTSA,GNAI3,YBX1,RHOA,NUCB2,CDC42,MGLL,AFP,APLP2,RAB10,GANAB,TIMP1,EHD4,RAB2A,NUCB1,PLOD3,YKT6,KPNB1,COL1A1,CTSC,VWF,COL12A1,STC2,KNG1,TFG,QSOX1,PARK7,SERPINC1,RAB14,CAT,COPA,PRDX4,C3,KTN1,CANX,COPB1,REEP5,PRKCSH,COL5A1,UBA1,AOC3,KRAS,SORT1,PTGFRN,COL4A2,LAMC1,TMBIM1,RAC1,UGGT1,SDCBP,THBS1,ADAM10,RAB1A,COL6A2,APP,RPS8,CRABP2,PDIA6,STOM,SERPINH1,HYOU1,TM7SF2,ITIH2,PDI…
GO:CC	lysosomal membrane	GO:0005765	FALSE	14.6324	1.48347e+16	421	455	43	22112	GRN,CTSA,GNAI3,RAB7A,STX7,B4GALT1,CHMP5,CEACAM6,HSP90AB1,AP1B1,CHMP4B,RAB2A,RAB3D,AP1S1,RAB5C,HSPA8,LNPEP,ATP6V1A,CTSD,RAB14,CEACAM8,RAP1B,GNAI1,SLC44A2,AP1M2,UBA1,SORT1,TMBIM1,CLTC,IFITM3,STOM,EEF1A1,SLC3A2,VASN,KIF5B,GNB2,ATP6AP2,ANXA2,IFITM2,IFITM1,DPP4,PSAP,CHMP4A
GO:CC	lytic vacuole membrane	GO:0098852	FALSE	14.6324	1.48347e+16	421	455	43	22112	GRN,CTSA,GNAI3,RAB7A,STX7,B4GALT1,CHMP5,CEACAM6,HSP90AB1,AP1B1,CHMP4B,RAB2A,RAB3D,AP1S1,RAB5C,HSPA8,LNPEP,ATP6V1A,CTSD,RAB14,CEACAM8,RAP1B,GNAI1,SLC44A2,AP1M2,UBA1,SORT1,TMBIM1,CLTC,IFITM3,STOM,EEF1A1,SLC3A2,VASN,KIF5B,GNB2,ATP6AP2,ANXA2,IFITM2,IFITM1,DPP4,PSAP,CHMP4A
GO:CC	vacuolar membrane	GO:0005774	FALSE	14.8963	1.48269e+16	462	455	45	22112	GRN,CTSA,GNAI3,RAB7A,STX7,B4GALT1,CHMP5,CEACAM6,HSP90AB1,AP1B1,CHMP4B,RAB2A,RAB3D,AP1S1,RAB5C,HSPA8,LNPEP,ATP6V1A,CTSD,RAB14,CEACAM8,RAP1B,GNAI1,SLC44A2,AP1M2,UBA1,VPS4A,SORT1,TMBIM1,CLTC,IFITM3,STOM,EEF1A1,YWHAB,SLC3A2,VASN,KIF5B,GNB2,ATP6AP2,ANXA2,IFITM2,IFITM1,DPP4,PSAP,CHMP4A
GO:CC	cell-cell junction	GO:0005911	FALSE	23.7699	1.4624e+16	510	455	47	22112	VCL,CTNNA1,DSG2,LAMA3,RHOA,CDC42,WDR1,ACTB,CEACAM1,RAB10,B4GALT1,SNAP23,DSP,PACSIN2,PTK7,ACTR3,PARK7,PPL,EPCAM,RAP1B,YWHAH,UBA1,DSC2,ANXA1,TLN1,SDCBP,RDX,ADAM10,APP,MSN,PTPRJ,ITGB1,PTPRK,PGM5,PCDH1,MYO1E,ITGA5,CTNNB1,CLIC4,KRT8,DAG1,MYADM,ANXA2,CLDN4,DPP4,CD2AP,CTNND1
GO:CC	proteasome complex	GO:0000502	TRUE	141.21	138501346628719	66	455	19	22112	PSMB1,PSMA4,PSMC6,PSMA3,PSMA6,PSMA7,HSPB1,PSMA2,PSMD3,PSMD11,PSMB2,PSMA1,PSMB6,PSMA5,PSMB4,VCP,PSMD2,PSMB8,PSMB3
GO:CC	blood microparticle	GO:0072562	FALSE	22.3252	1.36512e+16	137	455	25	22112	TFRC,ACTB,PFN1,HSPA8,KNG1,HRG,SERPINC1,C3,SDCBP,GC,MSN,STOM,ITIH2,C1QC,ACTC1,ALB,ANXA5,YWHAZ,KRT1,FGG,A2M,PROS1,C4B,IGKV2-30,C4A
GO:CC	proteasome core complex	GO:0005839	FALSE	30.4281	1.35167e+16	23	455	13	22112	PSMB1,PSMA4,PSMA3,PSMA6,PSMA7,PSMA2,PSMB2,PSMA1,PSMB6,PSMA5,PSMB4,PSMB8,PSMB3
GO:CC	cell cortex	GO:0005938	FALSE	44.0308	1.33562e+16	321	455	36	22112	VCL,LAMC2,RHOA,WDR1,ENO1,ACTB,ACTN2,CAPZB,RAB10,CTTN,PFN1,NCL,SPTBN1,PLS1,CALD1,GIPC1,GNAI1,ACTN4,CAP1,RAC1,RDX,ACTR2,ACTR1A,RHOF,EPS8,EEF1A1,MYO1E,CAPN2,ARF6,TPM4,CTNNB1,MYO1D,RHOG,MYADM,DYNC1H1,CTNND1
GO:CC	actin-based cell projection	GO:0098858	FALSE	87.2902	1.3059e+16	221	455	30	22112	CD44,CDC42,ACTN2,CEACAM1,B4GALT1,TBC1D10A,SLC9A3R1,ATP6V1A,PLS1,MYO1B,AOC3,RDX,APP,IQGAP2,MSN,ITGB1,EPS8,PROM2,MYO1E,ACTC1,ARF6,CTNNB1,CLIC4,DAG1,MYO1D,EPS8L2,CIB1,DYNC1H1,SRC,MYO1C
GO:CC	plasma membrane region	GO:0098590	FALSE	320.444	1249424782508203	1207	455	71	22112	RALA,CEACAM7,EHD2,CD44,RAB27B,CTNNA1,NCKAP1,RHOA,TFRC,CEACAM1,CTTN,B4GALT1,CEACAM6,GNAS,HSP90AB1,DSP,PACSIN2,FERMT1,ANXA13,GPI,SLC1A5,CEACAM5,MET,AP1S1,SLC9A3R1,HSPA8,EHD1,UPK2,CD81,PDGFRB,ATP6V1A,SPTBN1,EPCAM,SORT1,ANXA1,RAC1,TLN1,RDX,ADAM10,CDH13,CLTC,APP,MSN,PTPRJ,ST14,ITGB1,EPS8,PROM2,EEF1A1,ITGA5,ATP1A1,ARPC2,ARF6,SLC3A2,CTNNB1,ARF4,KRT8,DAG1,MUC13,MYO1D,EPS8L2,ATP6AP2,ANXA2,CIB1,MUC1,CLDN4,…
GO:CC	endosome	GO:0005768	FALSE	988.81	1.20049e+16	1035	455	64	22112	VTA1,EHD2,GRN,RAB27B,RHOA,TFRC,RAB7A,STX7,RAB10,CHMP5,NRP1,PACSIN2,AP1B1,LGMN,CHMP4B,EHD4,RAB3D,AP1S1,YKT6,RAB5C,HSPA8,EHD1,RAB5B,LNPEP,HRG,ATP6V1A,CTSD,RAB14,VPS4B,VPS26A,MYO1B,CLIP1,UBA1,AOC3,VPS4A,SORT1,ANXA1,TMBIM1,RAC1,RAB1A,VPS37B,CLTC,MVB12A,IFITM3,APP,ITGB1,VPS28,ARPC2,ARF6,PACSIN3,PDIA3,CD14,MYO1D,ATP6AP2,ANXA2,IFITM2,IGF2R,SRC,PSAP,PDCD6,CHMP4A,INS,MRC1,SMIM22
GO:CC	endopeptidase complex	GO:1905369	FALSE	16219.7	1.179e+16	95	455	20	22112	PSMB1,PSMA4,PSMC6,PSMA3,PSMA6,PSMA7,HSPB1,PSMA2,PSMD3,PSMD11,PSMB2,PSMA1,PSMB6,PSMA5,PSMB4,CAPN2,VCP,PSMD2,PSMB8,PSMB3
GO:CC	organelle membrane	GO:0031090	FALSE	24176.1	1.16166e+16	3681	455	142	22112	RALA,VTA1,CD9,GPRC5A,EHD2,CD44,GRN,RAB27B,HSPA5,CTSA,GNAI3,RHOA,SLC44A1,CDC42,TFRC,MGLL,ENO1,RAB7A,CEACAM1,STX7,APLP2,RAB10,B4GALT1,CHMP5,CEACAM6,GNAS,GLG1,SNAP23,HSP90AB1,DSP,NRP1,PACSIN2,AP1B1,CHMP4B,EHD4,RAB2A,GPI,RAB3D,AP1S1,PLOD3,YKT6,KPNB1,RAB5C,VAT1,CTSC,HSPA8,EHD1,RAB5B,MAN2A1,LMNB1,LNPEP,PDCD10,ATP6V1A,QSOX1,CTSD,RAB14,VPS4B,CAT,COPA,GLIPR2,VPS26A,GIPC1,CEACAM8,CD93,KTN1,CANX,RAP1B,GNAI1…
GO:CC	lysosomal lumen	GO:0043202	FALSE	4620.97	1.13353e+16	100	455	20	22112	VCAN,HEXB,CTSA,GPC4,LGMN,OGN,HSPA8,PDGFRB,CTSD,SDC4,GNS,LUM,GALNS,GC,GUSB,SGSH,BGN,AGRN,PSAP,HEXA
GO:CC	basement membrane	GO:0005604	FALSE	4620.97	1.13353e+16	100	455	20	22112	TNC,LAMA3,LAMC2,FBLN1,TIMP1,TGFBI,COL5A1,SERPINF1,COL4A2,LAMC1,FBN1,LAMB2,DAG1,CD151,VWA1,ANXA2,COL4A1,AGRN,COL4A6,COL15A1
GO:CC	supramolecular polymer	GO:0099081	FALSE	7622.91	1.11179e+16	1053	455	63	22112	VIM,VCL,NCKAP1,ENO1,ACTB,ACTN2,CAPZB,FBLN1,CTTN,CHMP5,MMP2,DPYSL2,DSP,NRP1,PSMA6,CHMP4B,RAB3D,HSPB1,COL1A1,LMNB1,SPTBN1,CCT4,PPL,TCP1,PLS1,CALD1,SDC4,FLNC,MYO1B,ACTN4,COL5A1,CLIP1,COL4A2,ANXA1,CAB39,RAC1,LUM,CLTC,ARF1,ALDOA,CCT5,PGM5,CCT8,ACTC1,CCT3,FBN1,CCT2,TPM4,KRT1,CTNNB1,COL3A1,KRT8,KIF5B,DAG1,KRT10,COL4A1,DYNC1H1,SRC,COL4A6,MYO1C,CD2AP,TTLL3,CHMP4A
GO:CC	tertiary granule	GO:0070820	FALSE	140696	1.08517e+16	163	455	24	22112	RHOA,STXBP2,CEACAM1,STX7,SNAP23,DSP,MMP9,ALDOC,QSOX1,CTSD,RAB14,CEACAM8,CD93,COPB1,LGALS3,RAC1,ADAM10,IDH1,ILF2,STOM,ALDOA,PTX3,ATP6AP2,CD47
GO:CC	Golgi apparatus	GO:0005794	FALSE	455800	1.03412e+16	1645	455	81	22112	CD44,GRN,VCAN,RAB27B,GDI2,GNAI3,NEO1,NUCB2,CDC42,RAB7A,GPC4,RAB10,CTTN,B4GALT1,GNAS,GANAB,GLG1,AP1B1,RAB2A,NUCB1,AP1S1,PLOD3,YKT6,OGN,COL1A1,CTSC,CAND1,MAN2A1,PDGFRB,STC2,PDCD10,ATP6V1A,QSOX1,TSNAX,RAB14,TCP1,TGFBI,CAT,COPA,GLIPR2,SDC4,SDCBP2,MYO1B,COPB1,AP1M2,AOC3,POSTN,KRAS,SORT1,PTGFRN,TMBIM1,RAC1,ADAM10,RAB1A,LUM,CLTC,APP,ARF1,ZDHHC5,ITGA5,CAPN2,ATP1A1,ALB,ARF6,ARF4,CD14,DAG1,MUC13,RAB6A,DPP7…
GO:CC	cytoskeleton	GO:0005856	FALSE	73295.1	1.01349e+16	2399	455	103	22112	MDH1,EHD2,VIM,VCL,CTNNA1,NCKAP1,GNAI3,RHOA,CDC42,WDR1,ACTB,ACTN2,CAPZB,RAB10,CTTN,CHMP5,GLG1,MYL6,DPYSL2,DSP,NRP1,PACSIN2,FERMT1,CHMP4B,RAB3D,HSPB1,PFN1,SLC9A3R1,ALDOC,CTSC,LMNB1,GNAI2,ACTR3,SPTBN1,CCT4,PPL,VPS4B,TCP1,PLS1,ANXA11,CALD1,GNAI1,FLNC,MYO1B,PSMA1,ACTN4,ARPC1B,CLIP1,CAP1,VPS4A,ANXA1,RAC1,TLN1,SDCBP,RDX,ACTR2,ACTR1A,RHOF,CLTC,ARHGDIA,MVB12A,APP,S100A8,IQGAP2,MSN,STOM,TAGLN,ALDOA,CCT5,PG…
GO:CC	membrane raft	GO:0045121	FALSE	94589.4	1002415753758986	326	455	32	22112	EHD2,VCL,CTNNA1,GNAI3,ICAM1,PACSIN2,PGK1,ANXA13,SLC9A3R1,GNAI2,TNR,PARK7,CTSD,SDC4,SDCBP,CDH13,APP,STOM,SERPINH1,ITGB1,PROM2,CAPN2,ATP1A1,CTNNB1,CD14,DAG1,MYADM,ANXA2,PLSCR1,SRC,DPP4,MYO1C
GO:CC	platelet alpha granule	GO:0031091	FALSE	97540.5	1.00108e+16	90	455	18	22112	CD9,ACTN2,APLP2,TIMP1,VWF,KNG1,HRG,QSOX1,ACTN4,THBS1,APP,ALDOA,CD109,ALB,PCDH7,FGG,A2M,PROS1
GO:CC	leading edge membrane	GO:0031256	FALSE	1.02528e+06	9989156503388600	178	455	24	22112	CD44,NCKAP1,RHOA,CDC42,PACSIN2,FERMT1,SPTBN1,RAC1,TLN1,PTPRJ,ITGB1,EPS8,PTPRK,EEF1A1,ITGA5,ARF4,MYO1D,EPS8L2,ATP6AP2,CIB1,SRC,DPP4,MYO1C,NME1
GO:CC	membrane microdomain	GO:0098857	FALSE	1.02889e+06	9987631575969908	327	455	32	22112	EHD2,VCL,CTNNA1,GNAI3,ICAM1,PACSIN2,PGK1,ANXA13,SLC9A3R1,GNAI2,TNR,PARK7,CTSD,SDC4,SDCBP,CDH13,APP,STOM,SERPINH1,ITGB1,PROM2,CAPN2,ATP1A1,CTNNB1,CD14,DAG1,MYADM,ANXA2,PLSCR1,SRC,DPP4,MYO1C
GO:CC	cell projection membrane	GO:0031253	FALSE	1.14114e+06	994266272721321	349	455	33	22112	CD44,NCKAP1,RHOA,CEACAM1,B4GALT1,HSP90AB1,PACSIN2,FERMT1,GPI,SLC9A3R1,EHD1,SPTBN1,RAC1,TLN1,MSN,PTPRJ,ITGB1,EPS8,PROM2,EEF1A1,ITGA5,ARPC2,ARF6,CTNNB1,ARF4,MYO1D,EPS8L2,ATP6AP2,CIB1,SRC,DPP4,MYO1C,NME1
GO:CC	supramolecular fiber	GO:0099512	FALSE	1.91272e+06	9718348346014596	1044	455	60	22112	VIM,VCL,NCKAP1,ENO1,ACTB,ACTN2,CAPZB,FBLN1,CTTN,CHMP5,MMP2,DPYSL2,DSP,NRP1,PSMA6,CHMP4B,RAB3D,HSPB1,COL1A1,LMNB1,SPTBN1,CCT4,PPL,TCP1,PLS1,CALD1,SDC4,FLNC,MYO1B,ACTN4,COL5A1,CLIP1,ANXA1,CAB39,RAC1,LUM,CLTC,ARF1,ALDOA,CCT5,PGM5,CCT8,ACTC1,CCT3,FBN1,CCT2,TPM4,KRT1,CTNNB1,COL3A1,KRT8,KIF5B,DAG1,KRT10,DYNC1H1,SRC,MYO1C,CD2AP,TTLL3,CHMP4A
GO:CC	endosome membrane	GO:0010008	FALSE	254453	9594392365049028	542	455	41	22112	VTA1,EHD2,RAB27B,TFRC,RAB7A,STX7,RAB10,CHMP5,PACSIN2,CHMP4B,EHD4,RAB5C,EHD1,RAB5B,ATP6V1A,CTSD,RAB14,VPS4B,VPS26A,MYO1B,UBA1,VPS4A,SORT1,ANXA1,TMBIM1,RAC1,VPS37B,CLTC,MVB12A,IFITM3,ITGB1,VPS28,ARF6,PDIA3,CD14,ATP6AP2,ANXA2,IFITM2,IGF2R,CHMP4A,MRC1
GO:CC	perinuclear region of cytoplasm	GO:0048471	FALSE	443261	9353340925023732	730	455	48	22112	EHD2,LAMC2,TFRC,STX7,RAB10,GNAS,HSP90AB1,LGMN,EHD4,SLC9A3R1,HSPA8,EHD1,LNPEP,STC2,PARK7,TSNAX,RAB14,MYO1B,ACTN4,SERPINF1,VPS4A,SORT1,ADAM10,IFITM3,APP,ARF1,MSN,STOM,ITGB1,CAPN2,VCP,YWHAB,CTNNB1,CLIC4,KIF5B,GNB2,CALR,CIB1,PLSCR1,S100A13,S100A14,S100A4,ANXA4,IGF2R,SRC,CD2AP,TGM2,RACK1
GO:CC	actin cytoskeleton	GO:0015629	FALSE	600198	9221705773225728	508	455	39	22112	VCL,CTNNA1,NCKAP1,WDR1,ACTB,ACTN2,CAPZB,CTTN,MYL6,SLC9A3R1,ACTR3,SPTBN1,PLS1,CALD1,MYO1B,ACTN4,ARPC1B,CAP1,ANXA1,RAC1,RDX,ACTR2,ACTR1A,IQGAP2,ALDOA,PGM5,EEF1A1,MYO1E,ACTC1,ARPC5,CAPN2,ARPC2,TPM4,CLIC4,MYO1D,MYADM,SRC,MYO1C,CD2AP
GO:CC	peptidase complex	GO:1905368	FALSE	607301	9216596299247416	128	455	20	22112	PSMB1,PSMA4,PSMC6,PSMA3,PSMA6,PSMA7,HSPB1,PSMA2,PSMD3,PSMD11,PSMB2,PSMA1,PSMB6,PSMA5,PSMB4,CAPN2,VCP,PSMD2,PSMB8,PSMB3
GO:CC	supramolecular complex	GO:0099080	FALSE	625844	9203533761960992	1408	455	71	22112	VIM,VCL,PSMA4,NCKAP1,YBX1,CDC42,ENO1,ACTB,ACTN2,CAPZB,FBLN1,CTTN,CHMP5,MMP2,DPYSL2,DSP,NRP1,PSMA6,CHMP4B,RAB3D,HSPB1,EIF3B,PSMA2,KPNB1,COL1A1,LMNB1,NCL,SPTBN1,CCT4,PPL,TCP1,PLS1,CALD1,SDC4,FLNC,MYO1B,ACTN4,COL5A1,CLIP1,COL4A2,ANXA1,CAB39,RAC1,LUM,CLTC,ARF1,ALDOA,CCT5,PGM5,CCT8,ACTC1,CCT3,VCP,FBN1,CCT2,TPM4,KRT1,CTNNB1,COL3A1,KRT8,KIF5B,DAG1,KRT10,COL4A1,DYNC1H1,SRC,COL4A6,MYO1C,CD2AP,TTLL3,CHMP4A
GO:CC	ruffle	GO:0001726	FALSE	1.13306e+06	8945746738086612	181	455	23	22112	NCKAP1,RHOA,CTTN,PACSIN2,FERMT1,SLC9A3R1,CLIP1,RAC1,TLN1,PTPRJ,ITGB1,EPS8,EEF1A1,ITGA5,ARF6,ARF4,EPS8L2,MYADM,CIB1,SRC,MYO1C,CD2AP,NME1
GO:CC	adherens junction	GO:0005912	FALSE	1.13306e+06	8945746738086612	181	455	23	22112	VCL,CTNNA1,LAMA3,ACTB,CEACAM1,RAB10,SNAP23,DSP,PARK7,DSC2,ANXA1,TLN1,SDCBP,RDX,ADAM10,MSN,PTPRK,PGM5,MYO1E,CTNNB1,DAG1,ANXA2,CTNND1
GO:CC	cell projection	GO:0042995	FALSE	2.01314e+07	869612532872779	2389	455	99	22112	VIM,CD44,VCAN,RAB27B,CTNNA1,NCKAP1,NEO1,RHOA,CDC42,WDR1,ACTB,ACTN2,CAPZB,CEACAM1,RAB10,CTTN,B4GALT1,SNAP23,DPYSL2,HSP90AB1,NRP1,TBC1D10A,PACSIN2,FERMT1,GPI,HSPB1,YKT6,SLC9A3R1,HSPA8,EHD1,GNAI2,ATP6V1A,ACTR3,SPTBN1,CCT4,PARK7,PLS1,COPA,GIPC1,CANX,MYO1B,ACTN4,CLIP1,AOC3,SERPINF1,ANXA1,RAC1,TLN1,RDX,ADAM10,ACTR2,RHOF,CDH13,APP,ARF1,IQGAP2,MSN,PTPRJ,ITGB1,EPS8,PROM2,CCT8,EEF1A1,ZDHHC5,MYO1E,ACTC1,PSM…
GO:CC	cortical cytoskeleton	GO:0030863	FALSE	3.51796e+07	8453708531053094	110	455	18	22112	VCL,WDR1,ACTB,ACTN2,CAPZB,CTTN,SPTBN1,PLS1,CALD1,ACTN4,CAP1,RDX,ACTR2,EEF1A1,MYO1E,CAPN2,TPM4,MYADM
GO:CC	plasma membrane bounded cell projection	GO:0120025	FALSE	4.06178e+07	8391283745204463	2276	455	95	22112	VIM,CD44,VCAN,RAB27B,CTNNA1,NCKAP1,NEO1,RHOA,CDC42,ACTB,ACTN2,CAPZB,CEACAM1,RAB10,CTTN,B4GALT1,SNAP23,DPYSL2,HSP90AB1,NRP1,TBC1D10A,PACSIN2,FERMT1,GPI,HSPB1,YKT6,SLC9A3R1,HSPA8,EHD1,GNAI2,ATP6V1A,ACTR3,SPTBN1,PARK7,PLS1,COPA,GIPC1,CANX,MYO1B,ACTN4,CLIP1,AOC3,SERPINF1,ANXA1,RAC1,TLN1,RDX,ADAM10,ACTR2,CDH13,APP,ARF1,IQGAP2,MSN,PTPRJ,ITGB1,EPS8,PROM2,CCT8,EEF1A1,ZDHHC5,MYO1E,ACTC1,PSMB4,ITGA5,ARPC5,…
GO:CC	organelle lumen	GO:0043233	FALSE	6.1557e+06	8210722646791035	6627	455	203	22112	FUCA2,LAP3,PSMB1,VTA1,GPRC5A,VIM,GRN,VCL,VCAN,PSMA4,TNC,HSPA5,HEXB,GDI2,CTSA,YBX1,NEO1,SLC44A1,MGLL,ACTB,GPC4,ACTN2,AFP,APLP2,GANAB,SNAP23,HSP90AB1,MACROH2A2,PACSIN2,PYGL,PSMC6,PSMA3,LGMN,PSMA6,MMP9,PSMA7,TIMP1,ANXA13,GSR,NUCB1,GPI,PLOD3,PSMA2,OGN,PSMD3,KPNB1,PSMD11,COL1A1,VAT1,ALDOC,CTSC,HSPA8,RPS13,VWF,CAND1,COL12A1,FRK,LMNB1,LNPEP,MACROH2A1,PDGFRB,STC2,KNG1,HRG,GNAI2,ATP6V1A,NCL,SPTBN1,CCT4,QS…
GO:CC	intracellular organelle lumen	GO:0070013	FALSE	6.1557e+06	8210722646791035	6627	455	203	22112	FUCA2,LAP3,PSMB1,VTA1,GPRC5A,VIM,GRN,VCL,VCAN,PSMA4,TNC,HSPA5,HEXB,GDI2,CTSA,YBX1,NEO1,SLC44A1,MGLL,ACTB,GPC4,ACTN2,AFP,APLP2,GANAB,SNAP23,HSP90AB1,MACROH2A2,PACSIN2,PYGL,PSMC6,PSMA3,LGMN,PSMA6,MMP9,PSMA7,TIMP1,ANXA13,GSR,NUCB1,GPI,PLOD3,PSMA2,OGN,PSMD3,KPNB1,PSMD11,COL1A1,VAT1,ALDOC,CTSC,HSPA8,RPS13,VWF,CAND1,COL12A1,FRK,LMNB1,LNPEP,MACROH2A1,PDGFRB,STC2,KNG1,HRG,GNAI2,ATP6V1A,NCL,SPTBN1,CCT4,QS…
GO:CC	membrane-enclosed lumen	GO:0031974	FALSE	6.1557e+06	8210722646791035	6627	455	203	22112	FUCA2,LAP3,PSMB1,VTA1,GPRC5A,VIM,GRN,VCL,VCAN,PSMA4,TNC,HSPA5,HEXB,GDI2,CTSA,YBX1,NEO1,SLC44A1,MGLL,ACTB,GPC4,ACTN2,AFP,APLP2,GANAB,SNAP23,HSP90AB1,MACROH2A2,PACSIN2,PYGL,PSMC6,PSMA3,LGMN,PSMA6,MMP9,PSMA7,TIMP1,ANXA13,GSR,NUCB1,GPI,PLOD3,PSMA2,OGN,PSMD3,KPNB1,PSMD11,COL1A1,VAT1,ALDOC,CTSC,HSPA8,RPS13,VWF,CAND1,COL12A1,FRK,LMNB1,LNPEP,MACROH2A1,PDGFRB,STC2,KNG1,HRG,GNAI2,ATP6V1A,NCL,SPTBN1,CCT4,QS…
GO:CC	lamellipodium	GO:0030027	FALSE	1.36237e+08	7865705846340498	204	455	23	22112	CD44,CTNNA1,NCKAP1,RHOA,ACTB,CAPZB,CTTN,ACTR3,RAC1,RDX,ACTR2,APP,IQGAP2,ITGB1,ACTC1,ARPC5,ARPC2,CTNNB1,DAG1,CIB1,P4HB,DPP4,CTNND1
GO:CC	midbody	GO:0030496	TRUE	1.836e+06	7736127613659436	207	455	23	22112	LAP3,RALA,HSPA5,GNAI3,RHOA,CDC42,CHMP5,CHMP4B,GNAI2,VPS4B,ANXA11,GNAI1,VPS4A,RDX,VPS37B,RALB,ARF6,CLIC4,IST1,ANXA2,CTNND1,RACK1,CHMP4A
GO:CC	platelet alpha granule lumen	GO:0031093	FALSE	1.8706e+07	7728020152904312	66	455	14	22112	ACTN2,TIMP1,VWF,KNG1,HRG,QSOX1,ACTN4,THBS1,APP,ALDOA,ALB,FGG,A2M,PROS1
GO:CC	microvillus	GO:0005902	FALSE	2.27305e+08	7643390425697693	93	455	16	22112	CD44,CEACAM1,TBC1D10A,SLC9A3R1,ATP6V1A,MYO1B,AOC3,RDX,IQGAP2,MSN,PROM2,MYO1E,CTNNB1,CLIC4,MYO1D,MYO1C
GO:CC	cortical actin cytoskeleton	GO:0030864	FALSE	3.01084e+07	7521311725546019	81	455	15	22112	VCL,WDR1,ACTN2,CTTN,SPTBN1,PLS1,CALD1,ACTN4,CAP1,RDX,ACTR2,EEF1A1,MYO1E,CAPN2,MYADM
GO:CC	specific granule	GO:0042581	FALSE	3.16834e+07	7499168395514959	158	455	20	22112	VCL,STXBP2,CEACAM1,SNAP23,KPNB1,FRK,QSOX1,CTSD,ANXA11,CEACAM8,CD93,SLC44A2,TMBIM1,ADAM10,ILF2,STOM,PTPRJ,PTX3,CEACAM3,CD47
GO:CC	proteasome core complex, alpha-subunit complex	GO:0019773	FALSE	5.44097e+08	7264324006496224	10	455	7	22112	PSMA4,PSMA3,PSMA6,PSMA7,PSMA2,PSMA1,PSMA5
GO:CC	apical part of cell	GO:0045177	FALSE	5.62256e+08	7250065613824017	439	455	33	22112	CEACAM7,CD44,RAB27B,CDC42,CEACAM1,CEACAM6,GNAS,HSP90AB1,LGMN,ANXA13,CEACAM5,SLC9A3R1,UPK2,PDGFRB,ATP6V1A,EPCAM,MYO1B,ANXA1,RDX,APP,MSN,PROM2,ATP1A1,SLC3A2,CTNNB1,CLIC4,MUC13,ATP6AP2,CIB1,MUC1,CLDN4,DPP4,SLC44A4
GO:CC	side of membrane	GO:0098552	FALSE	1.08405e+09	69649513582995	631	455	40	22112	CD9,CTSA,GNAI3,RHOA,TFRC,MCAM,GPC4,B4GALT1,GNAS,ICAM1,ITGA6,CHMP4B,GSR,HSPA8,FRK,GNAI2,GNAI1,KRAS,ANXA1,RAC1,THBS1,SEMA7A,CDH13,ITGB1,PGM5,EEF1A1,ITGA5,CAPN2,ANXA5,CD14,FGG,GNB2,GNG12,DAG1,CALR,ATP6AP2,P4HB,BCAM,SRC,CHMP4A
GO:CC	filopodium	GO:0030175	FALSE	1.98834e+09	670150829357709	107	455	16	22112	CDC42,ACTN2,B4GALT1,SLC9A3R1,MYO1B,RDX,APP,IQGAP2,MSN,ITGB1,ACTC1,ARF6,DAG1,CIB1,DYNC1H1,SRC
GO:CC	synapse	GO:0045202	FALSE	2.073e+09	668340063598707	1337	455	63	22112	GDI2,RHOA,CDC42,ACTB,GPC4,STXBP2,ACTN2,CAPZB,STX7,RAB10,CTTN,SNAP23,NRP1,PACSIN2,PSMA3,PSMA7,NAPA,RAB3D,EIF3B,PFN1,HSPA8,RPS13,GNAI2,SPTBN1,TNR,PARK7,GIPC1,CANX,RAC1,SDCBP,ADAM10,ACTR2,APP,ARF1,HAPLN1,ITGB1,EPS8,ZDHHC5,C1QC,ACTC1,ITGA5,ATP1A1,ARPC2,YWHAZ,ALDH1A1,VCP,ARF6,EEF2,SLC3A2,CTNNB1,ARF4,YWHAG,RPS9,LAMB2,DAG1,NQO1,ATP6AP2,AGRN,PCBP2,SRC,CTNND1,C4B,C4A
GO:CC	endocytic vesicle	GO:0030139	FALSE	2.07919e+08	6.68211e+16	342	455	28	22112	RALA,CD9,EHD2,VIM,CDC42,TFRC,RAB7A,STX7,RAB10,SNAP23,EHD4,RAB5C,EHD1,RAB5B,RAB14,ANXA11,CLTC,HYOU1,ZDHHC5,MYO1E,ARF6,PDIA3,KIF5B,CALR,IGF2R,DPP4,MYO1C,CD2AP
GO:CC	collagen trimer	GO:0005581	TRUE	2.30489e+09	6637349341437956	93	455	15	22112	TIMP1,COL1A1,COL12A1,COL5A1,EMILIN2,COL4A2,LUM,COL6A2,SERPINH1,C1QC,COL3A1,ADIPOQ,COL4A1,COL4A6,COL15A1
GO:CC	basal plasma membrane	GO:0009925	FALSE	2.39271e+09	6621109200754023	256	455	24	22112	CD44,TFRC,CEACAM1,B4GALT1,HSP90AB1,DSP,ANXA13,SLC1A5,CEACAM5,MET,CD81,EPCAM,ANXA1,MSN,ST14,PROM2,ATP1A1,SLC3A2,CTNNB1,DAG1,MYO1D,ANXA2,CLDN4,MYO1C
GO:CC	ruffle membrane	GO:0032587	FALSE	4.90779e+08	6309113746209895	98	455	15	22112	RHOA,PACSIN2,FERMT1,RAC1,TLN1,PTPRJ,ITGB1,EPS8,EEF1A1,ITGA5,ARF4,EPS8L2,CIB1,SRC,NME1
GO:CC	basal part of cell	GO:0045178	FALSE	1.00748e+16	5996764249807619	275	455	24	22112	CD44,TFRC,CEACAM1,B4GALT1,HSP90AB1,DSP,ANXA13,SLC1A5,CEACAM5,MET,CD81,EPCAM,ANXA1,MSN,ST14,PROM2,ATP1A1,SLC3A2,CTNNB1,DAG1,MYO1D,ANXA2,CLDN4,MYO1C
GO:CC	chaperonin-containing T-complex	GO:0005832	FALSE	461093932507807	5336210592583706	10	455	6	22112	CCT4,TCP1,CCT5,CCT8,CCT3,CCT2
GO:CC	apical plasma membrane	GO:0016324	FALSE	5576594116633728	5253630963778294	372	455	27	22112	CEACAM7,CD44,RAB27B,CEACAM1,CEACAM6,GNAS,HSP90AB1,ANXA13,CEACAM5,SLC9A3R1,UPK2,PDGFRB,ATP6V1A,EPCAM,ANXA1,RDX,MSN,PROM2,ATP1A1,SLC3A2,MUC13,ATP6AP2,CIB1,MUC1,CLDN4,DPP4,SLC44A4
GO:CC	extrinsic component of plasma membrane	GO:0019897	FALSE	7743980586456184	5111035744440045	175	455	18	22112	CTNNA1,GNAI3,RHOA,GNAS,FRK,GNAI2,GNAI1,KRAS,ANXA1,RAC1,CDH13,ST14,CTNNB1,GNB2,GNG12,ANXA2,SRC,CTNND1
GO:CC	myofibril	GO:0030016	FALSE	810589564184109	5091198991818641	238	455	21	22112	VCL,ENO1,ACTN2,CAPZB,MMP2,PSMA6,HSPB1,SPTBN1,CALD1,SDC4,FLNC,ACTN4,CAB39,ARF1,ALDOA,PGM5,ACTC1,TPM4,CTNNB1,KRT8,DAG1
GO:CC	cornified envelope	GO:0001533	FALSE	9153761504374440	5038400407036909	59	455	11	22112	DSG2,DSP,HSPB1,NCL,PPL,DSC2,ANXA1,KRT1,ANXA2,KRT10,SERPINB5
GO:CC	membrane protein complex	GO:0098796	FALSE	1.40756e+16	4.85153e+16	1357	455	59	22112	CTNNA1,GNAI3,NEO1,TFRC,RAB7A,CEACAM1,STX7,CTTN,GNAS,ITGA6,SNAP23,AP1B1,CHMP4B,NAPA,AP1S1,YKT6,SLC9A3R1,GNAI2,ATP6V1A,COPA,VPS26A,GNAI1,COPB1,AP1M2,RAC1,SDCBP,ADAM10,VPS37B,CDH13,CLTC,MVB12A,ITGB1,EPS8,PGM5,VPS28,ITGA5,ATP1A1,VCP,PDIA3,SLC3A2,CTNNB1,CLIC4,CLIC3,KRT8,CD14,GNB2,GNG12,DAG1,CALR,ATP6AP2,ANXA2,PSG9,COPB2,CLDN4,IGF2R,CTNND1,MT-CYB,PDCD6,CHMP4A
GO:CC	Golgi-associated vesicle	GO:0005798	FALSE	1.43009e+16	4844637476155765	91	455	13	22112	RAB27B,AP1B1,AP1S1,RAB14,COPA,COPB1,AP1M2,SORT1,ADAM10,CLTC,APP,COPB2,IGF2R
GO:CC	glutamatergic synapse	GO:0098978	FALSE	1.47531e+16	4831116344607624	340	455	25	22112	RHOA,ACTB,GPC4,NRP1,PACSIN2,NAPA,PFN1,HSPA8,SPTBN1,TNR,GIPC1,CANX,RAC1,ADAM10,ITGB1,EPS8,ACTC1,ARPC2,YWHAZ,VCP,ARF6,ARF4,DAG1,SRC,CTNND1
GO:CC	contractile fiber	GO:0043292	FALSE	1.54246e+16	4811787435900792	247	455	21	22112	VCL,ENO1,ACTN2,CAPZB,MMP2,PSMA6,HSPB1,SPTBN1,CALD1,SDC4,FLNC,ACTN4,CAB39,ARF1,ALDOA,PGM5,ACTC1,TPM4,CTNNB1,KRT8,DAG1
GO:CC	late endosome	GO:0005770	FALSE	1.76885e+16	4.75231e+16	295	455	23	22112	VTA1,GRN,RAB27B,RAB7A,STX7,CHMP5,LGMN,CHMP4B,HSPA8,RAB14,VPS4B,VPS4A,VPS37B,MVB12A,IFITM3,VPS28,ANXA2,IFITM2,IGF2R,SRC,PSAP,CHMP4A,SMIM22
GO:CC	proteasome core complex, beta-subunit complex	GO:0019774	FALSE	1.95889e+16	4707989915468749	12	455	6	22112	PSMB1,PSMB2,PSMB6,PSMB4,PSMB8,PSMB3
GO:CC	chaperone complex	GO:0101031	FALSE	3826657260685807	4417180434158737	41	455	9	22112	HSP90AB1,HSPA8,CCT4,TCP1,CCT5,CCT8,CCT3,CCT2,RUVBL1
GO:CC	intracellular membrane-bounded organelle	GO:0043231	FALSE	4242187538164231	4372410136151953	14610	455	351	22112	FUCA2,LAP3,RALA,PSMB1,VTA1,CD9,GPRC5A,EHD2,VIM,CD44,GRN,SARS1,VCL,VCAN,RAB27B,PSMA4,TNC,CTNNA1,HSPA5,DSG2,HEXB,LAMA3,GDI2,CTSA,GNAI3,ME1,YBX1,ISOC1,NEO1,RHOA,NUCB2,SLC44A1,CDC42,TFRC,MGLL,ENO1,ACTB,RAB7A,MCAM,GPC4,STXBP2,ACTN2,CEACAM1,STX7,AFP,APLP2,RAB10,CTTN,B4GALT1,CHMP5,CEACAM6,MMP2,GNAS,GANAB,GLG1,SNAP23,HSP90AB1,DSP,NRP1,MACROH2A2,PACSIN2,AP1B1,PYGL,PSMC6,PSMA3,LGMN,PSMA6,MMP9,PSMA7,CHMP4B,…
GO:CC	intracellular organelle	GO:0043229	FALSE	4.41174e+16	4355389924748021	15991	455	376	22112	FUCA2,LAP3,RALA,PSMB1,VTA1,CD9,GPRC5A,MDH1,EHD2,VIM,CD44,GRN,SARS1,VCL,VCAN,RAB27B,PSMA4,TNC,CTNNA1,HSPA5,DSG2,HEXB,LAMA3,GDI2,NCKAP1,CTSA,GNAI3,ME1,YBX1,ISOC1,NEO1,RHOA,NUCB2,SLC44A1,CDC42,WDR1,TFRC,MGLL,ENO1,ACTB,RAB7A,MCAM,GPC4,STXBP2,ACTN2,CAPZB,CEACAM1,STX7,AFP,APLP2,RAB10,CTTN,B4GALT1,CHMP5,CEACAM6,MMP2,GNAS,GANAB,GLG1,SNAP23,MYL6,DPYSL2,HSP90AB1,DSP,NRP1,MACROH2A2,PACSIN2,AP1B1,PYGL,PSMC6,…
GO:CC	early endosome	GO:0005769	FALSE	4760260149125825	4.32237e+16	413	455	27	22112	EHD2,TFRC,STX7,NRP1,PACSIN2,AP1B1,EHD4,AP1S1,RAB5C,EHD1,RAB5B,LNPEP,RAB14,VPS26A,MYO1B,AOC3,VPS4A,SORT1,ANXA1,RAB1A,IFITM3,APP,VPS28,ARF6,MYO1D,ANXA2,IGF2R
GO:CC	transport vesicle	GO:0030133	FALSE	5.24421e+16	4280319837081979	415	455	27	22112	RAB27B,CEACAM1,STX7,RAB10,GNAS,AP1B1,ANXA13,RAB3D,AP1S1,YKT6,ATP6V1A,RAB14,COPA,GIPC1,COPB1,AP1M2,SORT1,RAB1A,CLTC,APP,RAB6A,ATP6AP2,BGN,COPB2,IGF2R,PDCD6,INS
GO:CC	zona pellucida receptor complex	GO:0002199	TRUE	6155878462898826	4210709963144236	8	455	5	22112	CCT4,TCP1,CCT8,CCT3,CCT2
GO:CC	complex of collagen trimers	GO:0098644	TRUE	6241420470579691	4204716558982732	22	455	7	22112	COL1A1,COL5A1,COL4A2,LUM,COL3A1,COL4A1,COL4A6
GO:CC	Golgi lumen	GO:0005796	FALSE	6383514628650328	419494014203836	103	455	13	22112	VCAN,GPC4,OGN,SDC4,LUM,APP,DAG1,MUC13,BGN,PROS1,MUC1,AGRN,INS
GO:CC	brush border	GO:0005903	TRUE	8974284536653315	4047000164941185	106	455	13	22112	VCL,CAPZB,B4GALT1,MYL6,HSP90AB1,SLC9A3R1,ACTR3,PLS1,MYO1B,EPS8,MYO1E,MYO1D,MYO1C
GO:CC	basolateral plasma membrane	GO:0016323	FALSE	9827380180954134	4007562242554189	229	455	19	22112	CD44,TFRC,B4GALT1,HSP90AB1,DSP,ANXA13,CEACAM5,CD81,EPCAM,ANXA1,MSN,ST14,PROM2,ATP1A1,SLC3A2,CTNNB1,DAG1,MYO1D,ANXA2
KEGG	Proteasome	KEGG:03050	FALSE	21303.3	1.06716e+16	46	299	17	8091	PSMB1,PSMA4,PSMC6,PSMA3,PSMA6,PSMA7,PSMA2,PSMD3,PSMD11,PSMB2,PSMA1,PSMB6,PSMA5,PSMB4,PSMD2,PSMB8,PSMB3
KEGG	Bacterial invasion of epithelial cells	KEGG:05100	FALSE	296142	9528500131235952	77	299	20	8091	VCL,CTNNA1,RHOA,CDC42,ACTB,CTTN,MET,ACTR3,ARPC1B,RAC1,ACTR2,CLTC,ITGB1,ITGA5,ARPC5,ARPC2,CTNNB1,RHOG,SRC,CD2AP
KEGG	ECM-receptor interaction	KEGG:04512	FALSE	495886	9304618037620448	88	299	21	8091	CD44,TNC,LAMA3,LAMC2,ITGA6,COL1A1,VWF,TNR,SDC4,COL4A2,LAMC1,THBS1,COL6A2,ITGB1,ITGA5,LAMB2,DAG1,COL4A1,AGRN,CD47,COL4A6
KEGG	Endocytosis	KEGG:04144	FALSE	672520	9172294932208124	250	299	35	8091	VTA1,EHD2,RHOA,CDC42,TFRC,RAB7A,CAPZB,RAB10,CHMP5,CHMP4B,EHD4,RAB5C,HSPA8,EHD1,RAB5B,ACTR3,VPS4B,VPS26A,ARPC1B,VPS4A,ACTR2,VPS37B,CLTC,MVB12A,ARF1,VPS28,ARPC5,ARPC2,ARF6,ARF4,KIF5B,IST1,IGF2R,SRC,CHMP4A
KEGG	Focal adhesion	KEGG:04510	FALSE	4.20051e+06	837669823794504	200	299	30	8091	VCL,TNC,LAMA3,LAMC2,RHOA,CDC42,ACTB,ITGA6,MET,COL1A1,VWF,PDGFRB,TNR,RAP1B,FLNC,ACTN4,COL4A2,LAMC1,RAC1,TLN1,THBS1,COL6A2,ITGB1,ITGA5,CAPN2,CTNNB1,LAMB2,COL4A1,SRC,COL4A6
KEGG	Amoebiasis	KEGG:05146	FALSE	2592322060430403	5586311044321893	101	299	18	8091	VCL,LAMA3,LAMC2,RAB7A,GNAS,HSPB1,RAB5C,COL1A1,RAB5B,PRDX1,ACTN4,COL4A2,LAMC1,COL3A1,CD14,LAMB2,COL4A1,COL4A6
KEGG	Leukocyte transendothelial migration	KEGG:04670	FALSE	3.27399e+16	5484922770088267	114	299	19	8091	VCL,CTNNA1,GNAI3,RHOA,CDC42,ACTB,MMP2,ICAM1,MMP9,GNAI2,RAP1B,GNAI1,ACTN4,RAC1,MSN,ITGB1,CTNNB1,CLDN4,CTNND1
KEGG	Pathogenic Escherichia coli infection	KEGG:05130	FALSE	9024818101700908	4.04456e+16	196	299	23	8091	NCKAP1,RHOA,CDC42,ACTB,CTTN,SLC9A3R1,NCL,ACTR3,MYO1B,ARPC1B,RAC1,RAB1A,ACTR2,ARF1,ITGB1,MYO1E,ARPC5,ARPC2,ARF6,MYO1D,CLDN4,SRC,MYO1C
KEGG	Regulation of actin cytoskeleton	KEGG:04810	FALSE	9877344624974138	4005359793238223	227	299	25	8091	VCL,NCKAP1,RHOA,CDC42,ACTB,ITGA6,PFN1,PDGFRB,KNG1,ACTR3,ACTN4,ARPC1B,KRAS,RAC1,RDX,ACTR2,IQGAP2,MSN,ITGB1,ITGA5,ARPC5,ARPC2,GNG12,SRC,INS
REAC	Neutrophil degranulation	REAC:R-HSA-6798695	FALSE	2.33126e-22	3663240864195718	476	391	89	10777	FUCA2,PSMB1,CD44,GRN,VCL,HEXB,GDI2,CTSA,RHOA,RAB7A,CEACAM1,RAB10,B4GALT1,CEACAM6,SNAP23,HSP90AB1,DSP,PYGL,MMP9,GPI,RAB3D,PSMA2,PSMD3,KPNB1,PSMD11,RAB5C,VAT1,ALDOC,CTSC,HSPA8,CAND1,RAB5B,FRK,QSOX1,CTSD,RAB14,CAT,PRDX4,CEACAM8,C3,CD93,RAP1B,COPB1,SLC44A2,CAP1,ACLY,LGALS3,OSTF1,GNS,TMBIM1,CAB39,RAC1,SDCBP,ADAM10,ACTR2,IDH1,RHOF,GALNS,PSMA5,S100A8,ILF2,IQGAP2,STOM,PTPRJ,ALDOA,CCT8,EEF1A1,ARPC5,PTX3,V…
REAC	Innate Immune System	REAC:R-HSA-168249	FALSE	7.61495e-15	2.91183e+16	1093	391	123	10777	FUCA2,PSMB1,CD44,GRN,VCL,PSMA4,HEXB,GDI2,NCKAP1,CTSA,RHOA,CDC42,ACTB,RAB7A,CEACAM1,RAB10,B4GALT1,CEACAM6,SNAP23,HSP90AB1,DSP,PYGL,PSMC6,PSMA3,LGMN,PSMA6,MMP9,PSMA7,GPI,RAB3D,PSMA2,PSMD3,KPNB1,PSMD11,RAB5C,VAT1,ALDOC,CTSC,HSPA8,CD81,CAND1,RAB5B,FRK,ATP6V1A,ACTR3,QSOX1,CTSD,RAB14,CAT,PRDX4,CEACAM8,C3,CD93,PSMB2,RAP1B,COPB1,PSMA1,SLC44A2,PRKCSH,ARPC1B,CAP1,ACLY,LGALS3,OSTF1,GNS,TMBIM1,CAB39,RAC1,SDC…
REAC	Immune System	REAC:R-HSA-168256	FALSE	3.91272e-09	2.44075e+16	2041	391	166	10777	FUCA2,RALA,PSMB1,VIM,CD44,GRN,VCL,PSMA4,HSPA5,HEXB,GDI2,NCKAP1,CTSA,RHOA,CDC42,ACTB,RAB7A,STXBP2,CAPZB,CEACAM1,RAB10,B4GALT1,CEACAM6,MMP2,ICAM1,SNAP23,HSP90AB1,DSP,AP1B1,PYGL,PSMC6,PSMA3,LGMN,PSMA6,MMP9,PSMA7,TIMP1,GPI,RAB3D,AP1S1,PSMA2,PSMD3,KPNB1,BLMH,PSMD11,RAB5C,COL1A1,VAT1,ALDOC,CTSC,HSPA8,CD81,CAND1,RAB5B,FRK,LMNB1,LNPEP,ATP6V1A,ACTR3,QSOX1,CTSD,PPL,RAB14,TCP1,CAT,PRDX4,CEACAM8,C3,CD93,PSMB…
REAC	Extracellular matrix organization	REAC:R-HSA-1474244	FALSE	9.43604e-06	2002521000247023	298	391	54	10777	CD44,VCAN,TNC,LAMA3,LAMC2,FBLN1,CEACAM1,CEACAM6,MMP2,ICAM1,ITGA6,MMP9,TIMP1,PLOD3,COL1A1,VWF,COL12A1,EFEMP1,TNR,CTSD,SDC4,CEACAM8,COL5A1,EMILIN2,COL4A2,LAMC1,THBS1,ADAM10,LUM,COL6A2,APP,HAPLN1,SERPINH1,MMP3,ITGB1,ITGA5,CAPN2,HTRA1,FBN1,COL3A1,ADAM9,FGG,LAMB2,DAG1,A2M,CD151,BGN,P4HB,COL4A1,AGRN,MMP1,CD47,COL4A6,COL15A1
REAC	Hemostasis	REAC:R-HSA-109582	FALSE	0.000921737	1803539320913626	672	391	79	10777	CD9,EHD2,CD44,VCL,RAB27B,HSPA5,GNAI3,RHOA,CDC42,WDR1,MGLL,ACTB,STXBP2,ACTN2,CAPZB,CEACAM1,APLP2,CEACAM6,GNAS,GLG1,ITGA6,TIMP1,CEACAM5,PFN1,COL1A1,EHD1,VWF,KNG1,HRG,GNAI2,QSOX1,SERPINC1,EPCAM,SDC4,PSG8,CEACAM8,RAP1B,GNAI1,ACTN4,CAP1,RAC1,TLN1,THBS1,APP,ECM1,ALDOA,ITGB1,CD109,TAGLN2,ITGA5,ALB,ANXA5,YWHAZ,SLC3A2,PCDH7,KIF5B,PSG6,CEACAM3,FGG,GNB2,GNG12,A2M,RHOG,ANXA2,PSG9,PROS1,MMP1,CD47,SRC,PSAP,PSG…
REAC	Platelet activation, signaling and aggregation	REAC:R-HSA-76002	FALSE	17.9388	1.47462e+16	258	391	44	10777	CD9,VCL,RAB27B,HSPA5,GNAI3,RHOA,CDC42,WDR1,MGLL,STXBP2,ACTN2,APLP2,TIMP1,PFN1,COL1A1,VWF,KNG1,HRG,GNAI2,QSOX1,RAP1B,GNAI1,ACTN4,CAP1,RAC1,TLN1,THBS1,APP,ECM1,ALDOA,CD109,TAGLN2,ALB,ANXA5,YWHAZ,PCDH7,FGG,GNB2,GNG12,A2M,RHOG,PROS1,SRC,PSAP
REAC	Disease	REAC:R-HSA-1643685	FALSE	2.96765	1.45276e+16	1823	391	135	10777	PSMB1,VTA1,CD9,VCL,VCAN,PSMA4,HEXB,NCKAP1,CTSA,GNAI3,CDC42,ENO1,ACTB,RAB7A,GPC4,B4GALT1,CHMP5,GNAS,GANAB,HSP90AB1,AP1B1,PSMC6,PSMA3,PSMA6,GSS,PSMA7,CHMP4B,PGK1,MET,AP1S1,PSMA2,OGN,PSMD3,KPNB1,PSMD11,RPS13,VWF,MAN2A1,LMNB1,PDGFRB,GNAI2,TFG,ACTR3,SPTBN1,PRDX1,VPS4B,SDC4,C3,PSMB2,CANX,RAP1B,GNAI1,YWHAH,PSMA1,AP1M2,PRKCSH,ARPC1B,VPS4A,KRAS,GNS,RAC1,TLN1,THBS1,PARP6,ADAM10,ACTR2,IDH1,LUM,VPS37B,GALNS,…
REAC	Nuclear events mediated by NFE2L2	REAC:R-HSA-9759194	FALSE	6.66825	1417598841323877	78	391	25	10777	PSMB1,PSMA4,ME1,PSMC6,PSMA3,PSMA6,PSMA7,PSMA2,PSMD3,PSMD11,PRDX1,PSMB2,PSMA1,IDH1,PSMB6,PGD,PSMA5,PSMB4,TKT,PSMD2,TALDO1,NQO1,TXNRD1,PSMB8,PSMB3
REAC	Platelet degranulation	REAC:R-HSA-114608	FALSE	299.837	1.35231e+16	125	391	30	10777	CD9,VCL,RAB27B,HSPA5,WDR1,STXBP2,ACTN2,APLP2,TIMP1,PFN1,VWF,KNG1,HRG,QSOX1,ACTN4,CAP1,TLN1,THBS1,APP,ECM1,ALDOA,CD109,TAGLN2,ALB,ANXA5,PCDH7,FGG,A2M,PROS1,PSAP
REAC	Vesicle-mediated transport	REAC:R-HSA-5653656	FALSE	41.5003	1.33819e+16	718	391	74	10777	RALA,VTA1,RAB27B,GDI2,TFRC,ACTB,RAB7A,CAPZB,RAB10,CTTN,CHMP5,SNAP23,TBC1D10A,PACSIN2,AP1B1,CHMP4B,NAPA,AP1S1,YKT6,CPD,RAB5C,COL1A1,CTSC,HSPA8,RAB5B,MAN2A1,LNPEP,TFG,ACTR3,SPTBN1,RAB14,VPS4B,COPA,YWHAH,COPB1,AP1M2,VPS4A,SORT1,COL4A2,GNS,RAC1,RAB1A,ACTR2,ACTR1A,VPS37B,CLTC,MVB12A,APP,ARF1,HYOU1,VPS28,ARPC5,ARPC2,ALB,YWHAZ,ARF6,PACSIN3,YWHAB,ARF4,COL3A1,YWHAG,KIF5B,RAB6A,SFN,CALR,COPB2,COL4A1,IGF2R,…
REAC	Response to elevated platelet cytosolic Ca2+	REAC:R-HSA-76005	FALSE	96.555	1301522506531849	130	391	30	10777	CD9,VCL,RAB27B,HSPA5,WDR1,STXBP2,ACTN2,APLP2,TIMP1,PFN1,VWF,KNG1,HRG,QSOX1,ACTN4,CAP1,TLN1,THBS1,APP,ECM1,ALDOA,CD109,TAGLN2,ALB,ANXA5,PCDH7,FGG,A2M,PROS1,PSAP
REAC	KEAP1-NFE2L2 pathway	REAC:R-HSA-9755511	FALSE	60.2685	1.22199e+16	101	391	26	10777	PSMB1,PSMA4,ME1,PSMC6,PSMA3,PSMA6,PSMA7,PSMA2,PSMD3,PSMD11,PRDX1,PSMB2,PSMA1,IDH1,PSMB6,PGD,PSMA5,PSMB4,TKT,VCP,PSMD2,TALDO1,NQO1,TXNRD1,PSMB8,PSMB3
REAC	Axon guidance	REAC:R-HSA-422475	FALSE	10255.2	1.19891e+16	549	391	61	10777	PSMB1,PSMA4,NEO1,RHOA,CDC42,ACTB,MMP2,MYL6,DPYSL2,HSP90AB1,NRP1,PSMC6,PSMA3,PSMA6,MMP9,PSMA7,MET,PSMA2,PSMD3,PFN1,PSMD11,HSPA8,RPS13,ACTR3,SPTBN1,PSMB2,PSMA1,ARPC1B,COL5A1,CAP1,COL4A2,LAMC1,RAC1,TLN1,SDCBP,RDX,ADAM10,ACTR2,SEMA7A,CLTC,COL6A2,PSMB6,RPS8,PSMA5,MSN,ITGB1,PSMB4,ITGA5,ARPC5,ARPC2,RPL13,COL3A1,RPS9,DAG1,RPL15,PSMD2,COL4A1,AGRN,SRC,PSMB8,PSMB3
REAC	Infectious disease	REAC:R-HSA-5663205	FALSE	13724	1.18625e+16	1051	391	90	10777	PSMB1,VTA1,CD9,PSMA4,NCKAP1,GNAI3,CDC42,ENO1,ACTB,RAB7A,GPC4,CHMP5,GNAS,GANAB,HSP90AB1,AP1B1,PSMC6,PSMA3,PSMA6,PSMA7,CHMP4B,PGK1,MET,AP1S1,PSMA2,PSMD3,KPNB1,PSMD11,RPS13,MAN2A1,GNAI2,ACTR3,VPS4B,SDC4,C3,PSMB2,CANX,GNAI1,YWHAH,PSMA1,AP1M2,PRKCSH,ARPC1B,VPS4A,RAC1,PARP6,ACTR2,VPS37B,CLTC,MVB12A,APP,PSMB6,RPS8,PSMA5,ARF1,ITGB1,ZDHHC5,PSMB4,VPS28,ARPC5,ATP1A1,ARPC2,YWHAZ,VCP,YWHAB,RPL13,EEF2,CTNNB1,Y…
REAC	Regulation of Insulin-like Growth Factor (IGF) transport and uptake by Insulin-like Growth Factor Binding Proteins (IGFBPs)	REAC:R-HSA-381426	FALSE	18323.4	117369937650897	124	391	28	10777	FUCA2,VCAN,TNC,AFP,APLP2,MMP2,TIMP1,NUCB1,STC2,KNG1,QSOX1,SERPINC1,C3,KTN1,PRKCSH,LAMC1,ADAM10,APP,PDIA6,ITIH2,ALB,FBN1,FGG,LAMB2,VWA1,P4HB,MMP1,C4A
REAC	Membrane Trafficking	REAC:R-HSA-199991	FALSE	25841.8	1.15877e+16	624	391	65	10777	RALA,VTA1,RAB27B,GDI2,TFRC,ACTB,RAB7A,CAPZB,RAB10,CTTN,CHMP5,SNAP23,TBC1D10A,PACSIN2,AP1B1,CHMP4B,NAPA,AP1S1,YKT6,CPD,RAB5C,CTSC,HSPA8,RAB5B,MAN2A1,LNPEP,TFG,ACTR3,SPTBN1,RAB14,VPS4B,COPA,YWHAH,COPB1,AP1M2,VPS4A,SORT1,GNS,RAC1,RAB1A,ACTR2,ACTR1A,VPS37B,CLTC,MVB12A,APP,ARF1,VPS28,ARPC5,ARPC2,YWHAZ,ARF6,PACSIN3,YWHAB,ARF4,YWHAG,KIF5B,RAB6A,SFN,COPB2,IGF2R,DYNC1H1,MYO1C,CHMP4A,INS
REAC	Post-translational protein phosphorylation	REAC:R-HSA-8957275	FALSE	27476.6	1.1561e+16	107	391	26	10777	FUCA2,VCAN,TNC,AFP,APLP2,TIMP1,NUCB1,STC2,KNG1,QSOX1,SERPINC1,C3,KTN1,PRKCSH,LAMC1,ADAM10,APP,PDIA6,ITIH2,ALB,FBN1,FGG,LAMB2,VWA1,P4HB,C4A
REAC	AUF1 (hnRNP D0) binds and destabilizes mRNA	REAC:R-HSA-450408	FALSE	7919.8	1.11013e+16	54	391	19	10777	PSMB1,PSMA4,PSMC6,PSMA3,PSMA6,PSMA7,HSPB1,PSMA2,PSMD3,PSMD11,HSPA8,PSMB2,PSMA1,PSMB6,PSMA5,PSMB4,PSMD2,PSMB8,PSMB3
REAC	Nervous system development	REAC:R-HSA-9675108	FALSE	8135.38	1.10896e+16	574	391	61	10777	PSMB1,PSMA4,NEO1,RHOA,CDC42,ACTB,MMP2,MYL6,DPYSL2,HSP90AB1,NRP1,PSMC6,PSMA3,PSMA6,MMP9,PSMA7,MET,PSMA2,PSMD3,PFN1,PSMD11,HSPA8,RPS13,ACTR3,SPTBN1,PSMB2,PSMA1,ARPC1B,COL5A1,CAP1,COL4A2,LAMC1,RAC1,TLN1,SDCBP,RDX,ADAM10,ACTR2,SEMA7A,CLTC,COL6A2,PSMB6,RPS8,PSMA5,MSN,ITGB1,PSMB4,ITGA5,ARPC5,ARPC2,RPL13,COL3A1,RPS9,DAG1,RPL15,PSMD2,COL4A1,AGRN,SRC,PSMB8,PSMB3
REAC	Antigen processing-Cross presentation	REAC:R-HSA-1236975	FALSE	154543	1.0811e+16	105	391	25	10777	PSMB1,PSMA4,SNAP23,PSMC6,PSMA3,PSMA6,PSMA7,PSMA2,PSMD3,PSMD11,LNPEP,PSMB2,PSMA1,PSMB6,PSMA5,S100A8,PSMB4,PDIA3,CD14,FGG,PSMD2,CALR,PSMB8,MRC1,PSMB3
REAC	Cross-presentation of soluble exogenous antigens (endosomes)	REAC:R-HSA-1236978	FALSE	164324	1.07843e+16	49	391	18	10777	PSMB1,PSMA4,PSMC6,PSMA3,PSMA6,PSMA7,PSMA2,PSMD3,PSMD11,PSMB2,PSMA1,PSMB6,PSMA5,PSMB4,PSMD2,PSMB8,MRC1,PSMB3
REAC	ER-Phagosome pathway	REAC:R-HSA-1236974	FALSE	329082	1048269580184458	90	391	23	10777	PSMB1,PSMA4,SNAP23,PSMC6,PSMA3,PSMA6,PSMA7,PSMA2,PSMD3,PSMD11,PSMB2,PSMA1,PSMB6,PSMA5,S100A8,PSMB4,PDIA3,CD14,FGG,PSMD2,CALR,PSMB8,PSMB3
REAC	Regulation of ornithine decarboxylase (ODC)	REAC:R-HSA-350562	FALSE	37117.7	1.04304e+16	51	391	18	10777	PSMB1,PSMA4,PSMC6,PSMA3,PSMA6,PSMA7,PSMA2,PSMD3,PSMD11,PSMB2,PSMA1,PSMB6,PSMA5,PSMB4,PSMD2,NQO1,PSMB8,PSMB3
REAC	Negative regulation of NOTCH4 signaling	REAC:R-HSA-9604323	FALSE	80411.5	1.00947e+16	53	391	18	10777	PSMB1,PSMA4,PSMC6,PSMA3,PSMA6,PSMA7,PSMA2,PSMD3,PSMD11,PSMB2,PSMA1,PSMB6,PSMA5,PSMB4,YWHAZ,PSMD2,PSMB8,PSMB3
REAC	Regulation of RUNX3 expression and activity	REAC:R-HSA-8941858	FALSE	116657	9933087759802004	54	391	18	10777	PSMB1,PSMA4,PSMC6,PSMA3,PSMA6,PSMA7,PSMA2,PSMD3,PSMD11,PSMB2,PSMA1,PSMB6,PSMA5,PSMB4,PSMD2,SRC,PSMB8,PSMB3
REAC	Hh mutants are degraded by ERAD	REAC:R-HSA-5362768	FALSE	239047	9621516155572834	56	391	18	10777	PSMB1,PSMA4,PSMC6,PSMA3,PSMA6,PSMA7,PSMA2,PSMD3,PSMD11,PSMB2,PSMA1,PSMB6,PSMA5,PSMB4,VCP,PSMD2,PSMB8,PSMB3
REAC	Hedgehog ligand biogenesis	REAC:R-HSA-5358346	FALSE	367992	9434162166695264	65	391	19	10777	PSMB1,PSMA4,PSMC6,PSMA3,PSMA6,PSMA7,PSMA2,PSMD3,PSMD11,PSMB2,PSMA1,PSMB6,PSMA5,PSMB4,VCP,PSMD2,P4HB,PSMB8,PSMB3
REAC	Regulation of activated PAK-2p34 by proteasome mediated degradation	REAC:R-HSA-211733	FALSE	377191	9423438903262112	50	391	17	10777	PSMB1,PSMA4,PSMC6,PSMA3,PSMA6,PSMA7,PSMA2,PSMD3,PSMD11,PSMB2,PSMA1,PSMB6,PSMA5,PSMB4,PSMD2,PSMB8,PSMB3
REAC	HIV Infection	REAC:R-HSA-162906	FALSE	471351	932665563149025	224	391	34	10777	PSMB1,VTA1,PSMA4,CHMP5,AP1B1,PSMC6,PSMA3,PSMA6,PSMA7,CHMP4B,AP1S1,PSMA2,PSMD3,KPNB1,PSMD11,VPS4B,PSMB2,PSMA1,AP1M2,VPS4A,RAC1,VPS37B,MVB12A,PSMB6,PSMA5,ARF1,PSMB4,VPS28,PSMD2,BANF1,NPM1,PSMB8,CHMP4A,PSMB3
REAC	Metabolism of polyamines	REAC:R-HSA-351202	FALSE	473881	9324330569629224	58	391	18	10777	PSMB1,PSMA4,PSMC6,PSMA3,PSMA6,PSMA7,PSMA2,PSMD3,PSMD11,PSMB2,PSMA1,PSMB6,PSMA5,PSMB4,PSMD2,NQO1,PSMB8,PSMB3
REAC	ECM proteoglycans	REAC:R-HSA-3000178	FALSE	613967	9211854740653806	75	391	20	10777	VCAN,TNC,LAMA3,COL1A1,TNR,COL5A1,COL4A2,LAMC1,LUM,COL6A2,APP,HAPLN1,ITGB1,COL3A1,LAMB2,DAG1,BGN,COL4A1,AGRN,COL4A6
REAC	Hh mutants abrogate ligand secretion	REAC:R-HSA-5387390	FALSE	659541	918075831063624	59	391	18	10777	PSMB1,PSMA4,PSMC6,PSMA3,PSMA6,PSMA7,PSMA2,PSMD3,PSMD11,PSMB2,PSMA1,PSMB6,PSMA5,PSMB4,VCP,PSMD2,PSMB8,PSMB3
REAC	p53-Independent G1/S DNA damage checkpoint	REAC:R-HSA-69613	FALSE	786356	9104381031205808	52	391	17	10777	PSMB1,PSMA4,PSMC6,PSMA3,PSMA6,PSMA7,PSMA2,PSMD3,PSMD11,PSMB2,PSMA1,PSMB6,PSMA5,PSMB4,PSMD2,PSMB8,PSMB3
REAC	Ubiquitin Mediated Degradation of Phosphorylated Cdc25A	REAC:R-HSA-69601	FALSE	786356	9104381031205808	52	391	17	10777	PSMB1,PSMA4,PSMC6,PSMA3,PSMA6,PSMA7,PSMA2,PSMD3,PSMD11,PSMB2,PSMA1,PSMB6,PSMA5,PSMB4,PSMD2,PSMB8,PSMB3
REAC	Ubiquitin-dependent degradation of Cyclin D	REAC:R-HSA-75815	FALSE	786356	9104381031205808	52	391	17	10777	PSMB1,PSMA4,PSMC6,PSMA3,PSMA6,PSMA7,PSMA2,PSMD3,PSMD11,PSMB2,PSMA1,PSMB6,PSMA5,PSMB4,PSMD2,PSMB8,PSMB3
REAC	Vpu mediated degradation of CD4	REAC:R-HSA-180534	FALSE	786356	9104381031205808	52	391	17	10777	PSMB1,PSMA4,PSMC6,PSMA3,PSMA6,PSMA7,PSMA2,PSMD3,PSMD11,PSMB2,PSMA1,PSMB6,PSMA5,PSMB4,PSMD2,PSMB8,PSMB3
REAC	Autodegradation of the E3 ubiquitin ligase COP1	REAC:R-HSA-349425	FALSE	786356	9104381031205808	52	391	17	10777	PSMB1,PSMA4,PSMC6,PSMA3,PSMA6,PSMA7,PSMA2,PSMD3,PSMD11,PSMB2,PSMA1,PSMB6,PSMA5,PSMB4,PSMD2,PSMB8,PSMB3
REAC	GSK3B and BTRC:CUL1-mediated-degradation of NFE2L2	REAC:R-HSA-9762114	FALSE	786356	9104381031205808	52	391	17	10777	PSMB1,PSMA4,PSMC6,PSMA3,PSMA6,PSMA7,PSMA2,PSMD3,PSMD11,PSMB2,PSMA1,PSMB6,PSMA5,PSMB4,PSMD2,PSMB8,PSMB3
REAC	p53-Independent DNA Damage Response	REAC:R-HSA-69610	FALSE	786356	9104381031205808	52	391	17	10777	PSMB1,PSMA4,PSMC6,PSMA3,PSMA6,PSMA7,PSMA2,PSMD3,PSMD11,PSMB2,PSMA1,PSMB6,PSMA5,PSMB4,PSMD2,PSMB8,PSMB3
REAC	Programmed Cell Death	REAC:R-HSA-5357801	FALSE	1.04304e+06	8981698717844868	205	391	32	10777	PSMB1,VIM,PSMA4,DSG2,DSP,PSMC6,PSMA3,PSMA6,PSMA7,CHMP4B,PSMA2,PSMD3,KPNB1,PSMD11,LMNB1,PSMB2,YWHAH,PSMA1,SDCBP,PSMB6,PSMA5,PSMB4,YWHAZ,YWHAB,CTNNB1,YWHAG,CD14,PSMD2,SFN,PSMB8,CHMP4A,PSMB3
REAC	Host Interactions of HIV factors	REAC:R-HSA-162909	FALSE	1.05838e+06	897535704867112	125	391	25	10777	PSMB1,PSMA4,AP1B1,PSMC6,PSMA3,PSMA6,PSMA7,AP1S1,PSMA2,PSMD3,KPNB1,PSMD11,PSMB2,PSMA1,AP1M2,RAC1,PSMB6,PSMA5,ARF1,PSMB4,PSMD2,BANF1,NPM1,PSMB8,PSMB3
REAC	Regulation of mRNA stability by proteins that bind AU-rich elements	REAC:R-HSA-450531	FALSE	1.08556e+07	896434809654331	86	391	21	10777	PSMB1,PSMA4,PSMC6,PSMA3,PSMA6,PSMA7,HSPB1,PSMA2,PSMD3,PSMD11,HSPA8,PSMB2,PSMA1,PSMB6,PSMA5,PSMB4,YWHAZ,YWHAB,PSMD2,PSMB8,PSMB3
REAC	Vif-mediated degradation of APOBEC3G	REAC:R-HSA-180585	FALSE	1.11972e+06	8950891324490659	53	391	17	10777	PSMB1,PSMA4,PSMC6,PSMA3,PSMA6,PSMA7,PSMA2,PSMD3,PSMD11,PSMB2,PSMA1,PSMB6,PSMA5,PSMB4,PSMD2,PSMB8,PSMB3
REAC	Regulation of Apoptosis	REAC:R-HSA-169911	FALSE	1.11972e+06	8950891324490659	53	391	17	10777	PSMB1,PSMA4,PSMC6,PSMA3,PSMA6,PSMA7,PSMA2,PSMD3,PSMD11,PSMB2,PSMA1,PSMB6,PSMA5,PSMB4,PSMD2,PSMB8,PSMB3
REAC	Defective CFTR causes cystic fibrosis	REAC:R-HSA-5678895	FALSE	1.2503e+06	8902985861678175	61	391	18	10777	PSMB1,PSMA4,PSMC6,PSMA3,PSMA6,PSMA7,PSMA2,PSMD3,PSMD11,PSMB2,PSMA1,PSMB6,PSMA5,PSMB4,VCP,PSMD2,PSMB8,PSMB3
REAC	Metabolism of proteins	REAC:R-HSA-392499	FALSE	1.96303e+07	8707074060482197	1945	391	126	10777	FUCA2,CEACAM7,PSMB1,SARS1,VCAN,RAB27B,PSMA4,TNC,CTSA,RHOA,ACTB,RAB7A,CAPZB,AFP,APLP2,RAB10,B4GALT1,MMP2,GANAB,NANS,PSMC6,PSMA3,PSMA6,PSMA7,TIMP1,RAB2A,NUCB1,CEACAM5,NAPA,RAB3D,EIF3B,PSMA2,YKT6,PSMD3,PSMD11,RAB5C,CTSC,HSPA8,RPS13,CAND1,RAB5B,MAN2A1,STC2,KNG1,TFG,SPTBN1,CCT4,QSOX1,PARK7,SERPINC1,CTSD,RAB14,TCP1,TGFBI,COPA,C3,PSMB2,KTN1,CANX,COPB1,PSMA1,PRKCSH,UBA1,LAMC1,EPRS1,UGGT1,THBS1,ADAM10,RAB…
REAC	FBXL7 down-regulates AURKA during mitotic entry and in early mitosis	REAC:R-HSA-8854050	FALSE	2.21266e+07	8655086125703289	55	391	17	10777	PSMB1,PSMA4,PSMC6,PSMA3,PSMA6,PSMA7,PSMA2,PSMD3,PSMD11,PSMB2,PSMA1,PSMB6,PSMA5,PSMB4,PSMD2,PSMB8,PSMB3
REAC	Degradation of AXIN	REAC:R-HSA-4641257	FALSE	2.21266e+07	8655086125703289	55	391	17	10777	PSMB1,PSMA4,PSMC6,PSMA3,PSMA6,PSMA7,PSMA2,PSMD3,PSMD11,PSMB2,PSMA1,PSMB6,PSMA5,PSMB4,PSMD2,PSMB8,PSMB3
REAC	SCF-beta-TrCP mediated degradation of Emi1	REAC:R-HSA-174113	FALSE	2.21266e+07	8655086125703289	55	391	17	10777	PSMB1,PSMA4,PSMC6,PSMA3,PSMA6,PSMA7,PSMA2,PSMD3,PSMD11,PSMB2,PSMA1,PSMB6,PSMA5,PSMB4,PSMD2,PSMB8,PSMB3
REAC	Apoptosis	REAC:R-HSA-109581	FALSE	2.95984e+07	8528731326404964	176	391	29	10777	PSMB1,VIM,PSMA4,DSG2,DSP,PSMC6,PSMA3,PSMA6,PSMA7,PSMA2,PSMD3,KPNB1,PSMD11,LMNB1,PSMB2,YWHAH,PSMA1,PSMB6,PSMA5,PSMB4,YWHAZ,YWHAB,CTNNB1,YWHAG,CD14,PSMD2,SFN,PSMB8,PSMB3
REAC	Stabilization of p53	REAC:R-HSA-69541	FALSE	4.23534e+07	8373111868549596	57	391	17	10777	PSMB1,PSMA4,PSMC6,PSMA3,PSMA6,PSMA7,PSMA2,PSMD3,PSMD11,PSMB2,PSMA1,PSMB6,PSMA5,PSMB4,PSMD2,PSMB8,PSMB3
REAC	Degradation of DVL	REAC:R-HSA-4641258	FALSE	4.23534e+07	8373111868549596	57	391	17	10777	PSMB1,PSMA4,PSMC6,PSMA3,PSMA6,PSMA7,PSMA2,PSMD3,PSMD11,PSMB2,PSMA1,PSMB6,PSMA5,PSMB4,PSMD2,PSMB8,PSMB3
REAC	PCP/CE pathway	REAC:R-HSA-4086400	FALSE	4.42302e+06	8354280831267028	92	391	21	10777	PSMB1,PSMA4,RHOA,PSMC6,PSMA3,PSMA6,PSMA7,PSMA2,PSMD3,PFN1,PSMD11,PSMB2,PSMA1,RAC1,CLTC,PSMB6,PSMA5,PSMB4,PSMD2,PSMB8,PSMB3
REAC	Cellular response to chemical stress	REAC:R-HSA-9711123	FALSE	446183	8350486521064001	191	391	30	10777	PSMB1,PSMA4,ME1,PSMC6,PSMA3,PSMA6,PSMA7,PSMA2,PSMD3,PSMD11,PRDX1,CAT,PSMB2,PSMA1,IDH1,PSMB6,PGD,PSMA5,PSMB4,ALB,TKT,VCP,PRDX2,PSMD2,TALDO1,NQO1,P4HB,TXNRD1,PSMB8,PSMB3
REAC	Post-translational protein modification	REAC:R-HSA-597592	FALSE	5.66007e+06	8247178109273925	1415	391	100	10777	FUCA2,CEACAM7,PSMB1,VCAN,RAB27B,PSMA4,TNC,CTSA,RHOA,ACTB,RAB7A,CAPZB,AFP,APLP2,RAB10,B4GALT1,GANAB,NANS,PSMC6,PSMA3,PSMA6,PSMA7,TIMP1,RAB2A,NUCB1,CEACAM5,NAPA,RAB3D,PSMA2,YKT6,PSMD3,PSMD11,RAB5C,CTSC,HSPA8,CAND1,RAB5B,MAN2A1,STC2,KNG1,TFG,SPTBN1,QSOX1,PARK7,SERPINC1,RAB14,COPA,C3,PSMB2,KTN1,CANX,COPB1,PSMA1,PRKCSH,UBA1,LAMC1,UGGT1,THBS1,ADAM10,RAB1A,ACTR1A,APP,PSMB6,PSMA5,ARF1,PDIA6,ITIH2,EEF1A1,…
REAC	Non-integrin membrane-ECM interactions	REAC:R-HSA-3000171	FALSE	5.79497e+06	8236949015362601	58	391	17	10777	TNC,LAMA3,LAMC2,ITGA6,COL1A1,SDC4,COL5A1,COL4A2,LAMC1,THBS1,ITGB1,COL3A1,LAMB2,DAG1,COL4A1,AGRN,COL4A6
REAC	Integrin cell surface interactions	REAC:R-HSA-216083	FALSE	6.07588e+06	8216391029581567	84	391	20	10777	CD44,TNC,ICAM1,ITGA6,COL1A1,VWF,COL5A1,COL4A2,THBS1,LUM,COL6A2,ITGB1,ITGA5,FBN1,COL3A1,FGG,COL4A1,AGRN,CD47,COL4A6
REAC	NIK-->noncanonical NF-kB signaling	REAC:R-HSA-5676590	FALSE	7.87359e+06	810382708233151	59	391	17	10777	PSMB1,PSMA4,PSMC6,PSMA3,PSMA6,PSMA7,PSMA2,PSMD3,PSMD11,PSMB2,PSMA1,PSMB6,PSMA5,PSMB4,PSMD2,PSMB8,PSMB3
REAC	Degradation of GLI1 by the proteasome	REAC:R-HSA-5610780	FALSE	1.06261e+08	797362457363997	60	391	17	10777	PSMB1,PSMA4,PSMC6,PSMA3,PSMA6,PSMA7,PSMA2,PSMD3,PSMD11,PSMB2,PSMA1,PSMB6,PSMA5,PSMB4,PSMD2,PSMB8,PSMB3
REAC	Dectin-1 mediated noncanonical NF-kB signaling	REAC:R-HSA-5607761	FALSE	1.06261e+08	797362457363997	60	391	17	10777	PSMB1,PSMA4,PSMC6,PSMA3,PSMA6,PSMA7,PSMA2,PSMD3,PSMD11,PSMB2,PSMA1,PSMB6,PSMA5,PSMB4,PSMD2,PSMB8,PSMB3
REAC	SCF(Skp2)-mediated degradation of p27/p21	REAC:R-HSA-187577	FALSE	1.06261e+08	797362457363997	60	391	17	10777	PSMB1,PSMA4,PSMC6,PSMA3,PSMA6,PSMA7,PSMA2,PSMD3,PSMD11,PSMB2,PSMA1,PSMB6,PSMA5,PSMB4,PSMD2,PSMB8,PSMB3
REAC	Degradation of GLI2 by the proteasome	REAC:R-HSA-5610783	FALSE	1.06261e+08	797362457363997	60	391	17	10777	PSMB1,PSMA4,PSMC6,PSMA3,PSMA6,PSMA7,PSMA2,PSMD3,PSMD11,PSMB2,PSMA1,PSMB6,PSMA5,PSMB4,PSMD2,PSMB8,PSMB3
REAC	GLI3 is processed to GLI3R by the proteasome	REAC:R-HSA-5610785	FALSE	1.06261e+08	797362457363997	60	391	17	10777	PSMB1,PSMA4,PSMC6,PSMA3,PSMA6,PSMA7,PSMA2,PSMD3,PSMD11,PSMB2,PSMA1,PSMB6,PSMA5,PSMB4,PSMD2,PSMB8,PSMB3
REAC	Regulation of PTEN stability and activity	REAC:R-HSA-8948751	FALSE	1.25709e+08	7900632627778627	69	391	18	10777	PSMB1,PSMA4,PSMC6,PSMA3,PSMA6,PSMA7,PSMA2,PSMD3,PSMD11,FRK,PSMB2,PSMA1,PSMB6,PSMA5,PSMB4,PSMD2,PSMB8,PSMB3
REAC	Degradation of the extracellular matrix	REAC:R-HSA-1474228	FALSE	1.46321e+08	7834693621508671	140	391	25	10777	CD44,LAMA3,LAMC2,MMP2,MMP9,TIMP1,COL1A1,COL12A1,CTSD,COL5A1,COL4A2,LAMC1,ADAM10,COL6A2,MMP3,CAPN2,HTRA1,FBN1,COL3A1,ADAM9,A2M,COL4A1,MMP1,COL4A6,COL15A1
REAC	MAPK6/MAPK4 signaling	REAC:R-HSA-5687128	FALSE	1.89885e+08	7721509119674218	89	391	20	10777	PSMB1,PSMA4,CDC42,PSMC6,PSMA3,PSMA6,PSMA7,HSPB1,PSMA2,PSMD3,PSMD11,PSMB2,PSMA1,RAC1,PSMB6,PSMA5,PSMB4,PSMD2,PSMB8,PSMB3
REAC	Cell surface interactions at the vascular wall	REAC:R-HSA-202733	FALSE	2.06591e+08	7684888477323887	190	391	29	10777	CD44,CEACAM1,CEACAM6,GLG1,ITGA6,CEACAM5,COL1A1,EPCAM,SDC4,PSG8,CEACAM8,ITGB1,ITGA5,SLC3A2,PSG6,CEACAM3,PSG9,PROS1,MMP1,CD47,PSG5,PSG3,PSG7,PSG1,IGKV2D-30,PSG2,PSG11,PSG4,IGKV2-30
REAC	Signaling by NOTCH4	REAC:R-HSA-9013694	FALSE	2.65066e+08	7576645604121386	81	391	19	10777	PSMB1,PSMA4,PSMC6,PSMA3,PSMA6,PSMA7,PSMA2,PSMD3,PSMD11,PSMB2,PSMA1,ADAM10,PSMB6,PSMA5,PSMB4,YWHAZ,PSMD2,PSMB8,PSMB3
REAC	Asymmetric localization of PCP proteins	REAC:R-HSA-4608870	FALSE	3.31269e+08	7479819394738003	64	391	17	10777	PSMB1,PSMA4,PSMC6,PSMA3,PSMA6,PSMA7,PSMA2,PSMD3,PSMD11,PSMB2,PSMA1,PSMB6,PSMA5,PSMB4,PSMD2,PSMB8,PSMB3
REAC	Autodegradation of Cdh1 by Cdh1:APC/C	REAC:R-HSA-174084	FALSE	3.31269e+08	7479819394738003	64	391	17	10777	PSMB1,PSMA4,PSMC6,PSMA3,PSMA6,PSMA7,PSMA2,PSMD3,PSMD11,PSMB2,PSMA1,PSMB6,PSMA5,PSMB4,PSMD2,PSMB8,PSMB3
REAC	Transcriptional regulation by RUNX3	REAC:R-HSA-8878159	FALSE	5.47514e+07	7261604539903254	94	391	20	10777	PSMB1,PSMA4,PSMC6,PSMA3,PSMA6,PSMA7,PSMA2,PSMD3,PSMD11,PSMB2,PSMA1,KRAS,PSMB6,PSMA5,PSMB4,CTNNB1,PSMD2,SRC,PSMB8,PSMB3
REAC	p53-Dependent G1 DNA Damage Response	REAC:R-HSA-69563	FALSE	5.65257e+07	7.24775e+16	66	391	17	10777	PSMB1,PSMA4,PSMC6,PSMA3,PSMA6,PSMA7,PSMA2,PSMD3,PSMD11,PSMB2,PSMA1,PSMB6,PSMA5,PSMB4,PSMD2,PSMB8,PSMB3
REAC	p53-Dependent G1/S DNA damage checkpoint	REAC:R-HSA-69580	FALSE	5.65257e+07	7.24775e+16	66	391	17	10777	PSMB1,PSMA4,PSMC6,PSMA3,PSMA6,PSMA7,PSMA2,PSMD3,PSMD11,PSMB2,PSMA1,PSMB6,PSMA5,PSMB4,PSMD2,PSMB8,PSMB3
REAC	Oxygen-dependent proline hydroxylation of Hypoxia-inducible Factor Alpha	REAC:R-HSA-1234176	FALSE	5.65257e+07	7.24775e+16	66	391	17	10777	PSMB1,PSMA4,PSMC6,PSMA3,PSMA6,PSMA7,PSMA2,PSMD3,PSMD11,PSMB2,PSMA1,PSMB6,PSMA5,PSMB4,PSMD2,PSMB8,PSMB3
REAC	Regulation of RAS by GAPs	REAC:R-HSA-5658442	FALSE	7.32612e+07	7.13513e+16	67	391	17	10777	PSMB1,PSMA4,PSMC6,PSMA3,PSMA6,PSMA7,PSMA2,PSMD3,PSMD11,PSMB2,PSMA1,PSMB6,PSMA5,PSMB4,PSMD2,PSMB8,PSMB3
REAC	Activation of NF-kappaB in B cells	REAC:R-HSA-1169091	FALSE	7.32612e+07	7.13513e+16	67	391	17	10777	PSMB1,PSMA4,PSMC6,PSMA3,PSMA6,PSMA7,PSMA2,PSMD3,PSMD11,PSMB2,PSMA1,PSMB6,PSMA5,PSMB4,PSMD2,PSMB8,PSMB3
REAC	APC/C:Cdc20 mediated degradation of Securin	REAC:R-HSA-174154	FALSE	9.44793e+07	7024663299522407	68	391	17	10777	PSMB1,PSMA4,PSMC6,PSMA3,PSMA6,PSMA7,PSMA2,PSMD3,PSMD11,PSMB2,PSMA1,PSMB6,PSMA5,PSMB4,PSMD2,PSMB8,PSMB3
REAC	G1/S DNA Damage Checkpoints	REAC:R-HSA-69615	FALSE	9.44793e+07	7024663299522407	68	391	17	10777	PSMB1,PSMA4,PSMC6,PSMA3,PSMA6,PSMA7,PSMA2,PSMD3,PSMD11,PSMB2,PSMA1,PSMB6,PSMA5,PSMB4,PSMD2,PSMB8,PSMB3
REAC	ABC transporter disorders	REAC:R-HSA-5619084	FALSE	1.14848e+09	6939875865403005	78	391	18	10777	PSMB1,PSMA4,PSMC6,PSMA3,PSMA6,PSMA7,PSMA2,PSMD3,PSMD11,PSMB2,PSMA1,PSMB6,PSMA5,PSMB4,VCP,PSMD2,PSMB8,PSMB3
REAC	Signaling by ROBO receptors	REAC:R-HSA-376176	FALSE	1.16796e+09	6932570757517497	217	391	30	10777	PSMB1,PSMA4,RHOA,CDC42,NRP1,PSMC6,PSMA3,PSMA6,PSMA7,PSMA2,PSMD3,PFN1,PSMD11,RPS13,PSMB2,PSMA1,CAP1,RAC1,PSMB6,RPS8,PSMA5,PSMB4,RPL13,RPS9,DAG1,RPL15,PSMD2,SRC,PSMB8,PSMB3
REAC	Beta-catenin independent WNT signaling	REAC:R-HSA-3858494	FALSE	1.40464e+08	6852434128268952	143	391	24	10777	PSMB1,PSMA4,RHOA,PSMC6,PSMA3,PSMA6,PSMA7,PSMA2,PSMD3,PFN1,PSMD11,PSMB2,PSMA1,RAC1,CLTC,PSMB6,PSMA5,PSMB4,CTNNB1,GNB2,GNG12,PSMD2,PSMB8,PSMB3
REAC	The role of GTSE1 in G2/M progression after G2 checkpoint	REAC:R-HSA-8852276	FALSE	1.43858e+06	684206742131162	79	391	18	10777	PSMB1,PSMA4,HSP90AB1,PSMC6,PSMA3,PSMA6,PSMA7,PSMA2,PSMD3,PSMD11,PSMB2,PSMA1,PSMB6,PSMA5,PSMB4,PSMD2,PSMB8,PSMB3
REAC	Regulation of RUNX2 expression and activity	REAC:R-HSA-8939902	FALSE	1.9699e+09	6705555461486182	71	391	17	10777	PSMB1,PSMA4,PSMC6,PSMA3,PSMA6,PSMA7,PSMA2,PSMD3,PSMD11,PSMB2,PSMA1,PSMB6,PSMA5,PSMB4,PSMD2,PSMB8,PSMB3
REAC	Orc1 removal from chromatin	REAC:R-HSA-68949	FALSE	1.9699e+09	6705555461486182	71	391	17	10777	PSMB1,PSMA4,PSMC6,PSMA3,PSMA6,PSMA7,PSMA2,PSMD3,PSMD11,PSMB2,PSMA1,PSMB6,PSMA5,PSMB4,PSMD2,PSMB8,PSMB3
REAC	CDK-mediated phosphorylation and removal of Cdc6	REAC:R-HSA-69017	FALSE	3.14487e+08	6502397689340535	73	391	17	10777	PSMB1,PSMA4,PSMC6,PSMA3,PSMA6,PSMA7,PSMA2,PSMD3,PSMD11,PSMB2,PSMA1,PSMB6,PSMA5,PSMB4,PSMD2,PSMB8,PSMB3
REAC	Cdc20:Phospho-APC/C mediated degradation of Cyclin A	REAC:R-HSA-174184	FALSE	3.14487e+08	6502397689340535	73	391	17	10777	PSMB1,PSMA4,PSMC6,PSMA3,PSMA6,PSMA7,PSMA2,PSMD3,PSMD11,PSMB2,PSMA1,PSMB6,PSMA5,PSMB4,PSMD2,PSMB8,PSMB3
REAC	Collagen degradation	REAC:R-HSA-1442490	FALSE	3.26282e+08	6486407054569787	64	391	16	10777	MMP2,MMP9,COL1A1,COL12A1,CTSD,COL5A1,COL4A2,ADAM10,COL6A2,MMP3,COL3A1,ADAM9,COL4A1,MMP1,COL4A6,COL15A1
REAC	Degradation of beta-catenin by the destruction complex	REAC:R-HSA-195253	FALSE	3.41683e+08	646637705019675	83	391	18	10777	PSMB1,PSMA4,PSMC6,PSMA3,PSMA6,PSMA7,PSMA2,PSMD3,PSMD11,PSMB2,PSMA1,PSMB6,PSMA5,PSMB4,CTNNB1,PSMD2,PSMB8,PSMB3
REAC	APC:Cdc20 mediated degradation of cell cycle proteins prior to satisfation of the cell cycle checkpoint	REAC:R-HSA-179419	FALSE	3.949e+08	6403513364667389	74	391	17	10777	PSMB1,PSMA4,PSMC6,PSMA3,PSMA6,PSMA7,PSMA2,PSMD3,PSMD11,PSMB2,PSMA1,PSMB6,PSMA5,PSMB4,PSMD2,PSMB8,PSMB3
REAC	APC/C:Cdh1 mediated degradation of Cdc20 and other APC/C:Cdh1 targeted proteins in late mitosis/early G1	REAC:R-HSA-174178	FALSE	3.949e+08	6403513364667389	74	391	17	10777	PSMB1,PSMA4,PSMC6,PSMA3,PSMA6,PSMA7,PSMA2,PSMD3,PSMD11,PSMB2,PSMA1,PSMB6,PSMA5,PSMB4,PSMD2,PSMB8,PSMB3
REAC	Cellular response to hypoxia	REAC:R-HSA-1234174	FALSE	4.9391e+08	6.30635e+16	75	391	17	10777	PSMB1,PSMA4,PSMC6,PSMA3,PSMA6,PSMA7,PSMA2,PSMD3,PSMD11,PSMB2,PSMA1,PSMB6,PSMA5,PSMB4,PSMD2,PSMB8,PSMB3
REAC	APC/C:Cdc20 mediated degradation of mitotic proteins	REAC:R-HSA-176409	FALSE	6.15373e+08	6210861768051611	76	391	17	10777	PSMB1,PSMA4,PSMC6,PSMA3,PSMA6,PSMA7,PSMA2,PSMD3,PSMD11,PSMB2,PSMA1,PSMB6,PSMA5,PSMB4,PSMD2,PSMB8,PSMB3
REAC	Transcriptional regulation by RUNX2	REAC:R-HSA-8878166	FALSE	6.17832e+08	6209129869587596	118	391	21	10777	PSMB1,PSMA4,PSMC6,PSMA3,PSMA6,PSMA7,PSMA2,PSMD3,PSMD11,COL1A1,PSMB2,PSMA1,LGALS3,PSMB6,PSMA5,PSMB4,ITGA5,PSMD2,SRC,PSMB8,PSMB3
REAC	Activation of APC/C and APC/C:Cdc20 mediated degradation of mitotic proteins	REAC:R-HSA-176814	FALSE	7.63848e+08	6116992993311237	77	391	17	10777	PSMB1,PSMA4,PSMC6,PSMA3,PSMA6,PSMA7,PSMA2,PSMD3,PSMD11,PSMB2,PSMA1,PSMB6,PSMA5,PSMB4,PSMD2,PSMB8,PSMB3
REAC	Assembly of collagen fibrils and other multimeric structures	REAC:R-HSA-2022090	FALSE	1.1266e+16	5948230560046134	60	391	15	10777	LAMA3,LAMC2,ITGA6,MMP9,COL1A1,COL12A1,COL5A1,COL4A2,COL6A2,MMP3,COL3A1,CD151,COL4A1,COL4A6,COL15A1
REAC	Collagen formation	REAC:R-HSA-1474290	FALSE	1.13492e+16	5945034687972139	89	391	18	10777	LAMA3,LAMC2,ITGA6,MMP9,PLOD3,COL1A1,COL12A1,COL5A1,COL4A2,COL6A2,SERPINH1,MMP3,COL3A1,CD151,P4HB,COL4A1,COL4A6,COL15A1
REAC	Downstream signaling events of B Cell Receptor (BCR)	REAC:R-HSA-1168372	FALSE	1.43004e+16	5844651691693782	80	391	17	10777	PSMB1,PSMA4,PSMC6,PSMA3,PSMA6,PSMA7,PSMA2,PSMD3,PSMD11,PSMB2,PSMA1,PSMB6,PSMA5,PSMB4,PSMD2,PSMB8,PSMB3
REAC	UCH proteinases	REAC:R-HSA-5689603	FALSE	1.46344e+16	5834623960747593	101	391	19	10777	PSMB1,PSMA4,ACTB,PSMC6,PSMA3,PSMA6,PSMA7,PSMA2,PSMD3,PSMD11,PSMB2,PSMA1,PSMB6,PSMA5,PSMB4,PSMD2,RUVBL1,PSMB8,PSMB3
REAC	Regulation of APC/C activators between G1/S and early anaphase	REAC:R-HSA-176408	FALSE	1.75059e+16	575681479257197	81	391	17	10777	PSMB1,PSMA4,PSMC6,PSMA3,PSMA6,PSMA7,PSMA2,PSMD3,PSMD11,PSMB2,PSMA1,PSMB6,PSMA5,PSMB4,PSMD2,PSMB8,PSMB3
REAC	Cyclin E associated events during G1/S transition	REAC:R-HSA-69202	FALSE	2.13608e+16	5670381785615697	82	391	17	10777	PSMB1,PSMA4,PSMC6,PSMA3,PSMA6,PSMA7,PSMA2,PSMD3,PSMD11,PSMB2,PSMA1,PSMB6,PSMA5,PSMB4,PSMD2,PSMB8,PSMB3
REAC	Cyclin A:Cdk2-associated events at S phase entry	REAC:R-HSA-69656	FALSE	3.15082e+16	5501576122230445	84	391	17	10777	PSMB1,PSMA4,PSMC6,PSMA3,PSMA6,PSMA7,PSMA2,PSMD3,PSMD11,PSMB2,PSMA1,PSMB6,PSMA5,PSMB4,PSMD2,PSMB8,PSMB3
REAC	Hedgehog 'on' state	REAC:R-HSA-5632684	FALSE	3809503858065321	5419131582260118	85	391	17	10777	PSMB1,PSMA4,PSMC6,PSMA3,PSMA6,PSMA7,PSMA2,PSMD3,PSMD11,PSMB2,PSMA1,PSMB6,PSMA5,PSMB4,PSMD2,PSMB8,PSMB3
REAC	Folding of actin by CCT/TriC	REAC:R-HSA-390450	FALSE	4243226835371949	5372303751000974	10	391	7	10777	ACTB,CCT4,TCP1,CCT5,CCT8,CCT3,CCT2
REAC	Signaling by Interleukins	REAC:R-HSA-449147	FALSE	4736865671376618	5324508930874127	460	391	43	10777	RALA,PSMB1,VIM,PSMA4,CDC42,STXBP2,MMP2,ICAM1,PSMC6,PSMA3,PSMA6,MMP9,PSMA7,TIMP1,PSMA2,PSMD3,PSMD11,HSPA8,LMNB1,TCP1,PSMB2,CANX,RAP1B,PSMA1,ANXA1,APP,PSMB6,PSMA5,ARF1,MSN,GSTO1,MMP3,ITGB1,PSMB4,YWHAZ,PSMD2,TALDO1,ANXA2,MUC1,P4HB,MMP1,PSMB8,PSMB3
REAC	MET promotes cell motility	REAC:R-HSA-8875878	FALSE	4847353543968997	5314495303653479	40	391	12	10777	LAMA3,LAMC2,MET,COL1A1,RAP1B,COL5A1,LAMC1,RAC1,ITGB1,COL3A1,LAMB2,SRC
REAC	Regulation of mitotic cell cycle	REAC:R-HSA-453276	FALSE	6618674864235701	5179228952668635	88	391	17	10777	PSMB1,PSMA4,PSMC6,PSMA3,PSMA6,PSMA7,PSMA2,PSMD3,PSMD11,PSMB2,PSMA1,PSMB6,PSMA5,PSMB4,PSMD2,PSMB8,PSMB3
REAC	APC/C-mediated degradation of cell cycle proteins	REAC:R-HSA-174143	FALSE	6618674864235701	5179228952668635	88	391	17	10777	PSMB1,PSMA4,PSMC6,PSMA3,PSMA6,PSMA7,PSMA2,PSMD3,PSMD11,PSMB2,PSMA1,PSMB6,PSMA5,PSMB4,PSMD2,PSMB8,PSMB3
REAC	Diseases of signal transduction by growth factor receptors and second messengers	REAC:R-HSA-5663202	FALSE	786863902395627	5104100377615358	417	391	40	10777	PSMB1,VCL,PSMA4,ACTB,PSMC6,PSMA3,PSMA6,PSMA7,MET,PSMA2,PSMD3,PSMD11,VWF,PDGFRB,TFG,SPTBN1,PSMB2,RAP1B,PSMA1,KRAS,RAC1,TLN1,ADAM10,CLTC,PSMB6,PSMA5,MSN,PSMB4,VCP,YWHAB,TPM4,CTNNB1,KIF5B,FGG,PSMD2,RHOG,NPM1,SRC,PSMB8,PSMB3
REAC	Interleukin-1 signaling	REAC:R-HSA-9020702	FALSE	9362309560378996	5.02862e+16	101	391	18	10777	PSMB1,PSMA4,PSMC6,PSMA3,PSMA6,PSMA7,PSMA2,PSMD3,PSMD11,PSMB2,PSMA1,APP,PSMB6,PSMA5,PSMB4,PSMD2,PSMB8,PSMB3
REAC	MAPK family signaling cascades	REAC:R-HSA-5683057	FALSE	1.08813e+16	4963320613085566	308	391	33	10777	PSMB1,VCL,PSMA4,CDC42,ACTB,ACTN2,PSMC6,PSMA3,PSMA6,PSMA7,MET,HSPB1,PSMA2,PSMD3,PSMD11,VWF,PDGFRB,SPTBN1,PSMB2,RAP1B,PSMA1,KRAS,RAC1,TLN1,PSMB6,PSMA5,PSMB4,YWHAB,FGG,PSMD2,SRC,PSMB8,PSMB3
REAC	RAF/MAP kinase cascade	REAC:R-HSA-5673001	FALSE	1287692471197739	4890187843504821	264	391	30	10777	PSMB1,VCL,PSMA4,ACTB,ACTN2,PSMC6,PSMA3,PSMA6,PSMA7,MET,PSMA2,PSMD3,PSMD11,VWF,PDGFRB,SPTBN1,PSMB2,RAP1B,PSMA1,KRAS,TLN1,PSMB6,PSMA5,PSMB4,YWHAB,FGG,PSMD2,SRC,PSMB8,PSMB3
REAC	ABC-family proteins mediated transport	REAC:R-HSA-382556	FALSE	1.28875e+16	4889832392750839	103	391	18	10777	PSMB1,PSMA4,PSMC6,PSMA3,PSMA6,PSMA7,PSMA2,PSMD3,PSMD11,PSMB2,PSMA1,PSMB6,PSMA5,PSMB4,VCP,PSMD2,PSMB8,PSMB3
REAC	Adaptive Immune System	REAC:R-HSA-1280218	FALSE	1.32595e+16	4877473525986757	809	391	61	10777	PSMB1,PSMA4,HSPA5,CTSA,CDC42,RAB7A,CAPZB,ICAM1,SNAP23,AP1B1,PSMC6,PSMA3,LGMN,PSMA6,PSMA7,AP1S1,PSMA2,PSMD3,BLMH,PSMD11,COL1A1,CTSC,CD81,LNPEP,CTSD,PPL,C3,PSMB2,CANX,RAP1B,PSMA1,AP1M2,UBA1,TPP2,RAC1,ACTR1A,NPEPPS,CLTC,PSMB6,PSMA5,S100A8,ARF1,PTPRJ,ITGB1,PSMB4,YWHAZ,YWHAB,PDIA3,COL3A1,CD14,KIF5B,FGG,PSMD2,CALR,IFITM1,DYNC1H1,PSMB8,IGKV2D-30,IGKV2-30,MRC1,PSMB3
REAC	Switching of origins to a post-replicative state	REAC:R-HSA-69052	FALSE	1.3318e+16	4875561938535922	92	391	17	10777	PSMB1,PSMA4,PSMC6,PSMA3,PSMA6,PSMA7,PSMA2,PSMD3,PSMD11,PSMB2,PSMA1,PSMB6,PSMA5,PSMB4,PSMD2,PSMB8,PSMB3
REAC	trans-Golgi Network Vesicle Budding	REAC:R-HSA-199992	FALSE	1.64298e+16	4784368248568407	72	391	15	10777	TFRC,SNAP23,AP1B1,NAPA,AP1S1,CPD,RAB5C,HSPA8,AP1M2,SORT1,GNS,CLTC,APP,ARF1,IGF2R
REAC	Metabolism of carbohydrates	REAC:R-HSA-71387	FALSE	1.92447e+16	4.71569e+16	284	391	31	10777	MDH1,CD44,VCAN,HEXB,ENO1,GPC4,B4GALT1,PYGL,PGK1,GPI,OGN,ALDOC,TPI1,GNPDA1,SDC4,GNS,LUM,GALNS,PGD,ALDOA,GNPDA2,TKT,ALDH1A1,UGP2,GUSB,PGAM1,TALDO1,SGSH,BGN,AGRN,HEXA
REAC	MAPK1/MAPK3 signaling	REAC:R-HSA-5684996	FALSE	1977534019535634	4703876036594119	269	391	30	10777	PSMB1,VCL,PSMA4,ACTB,ACTN2,PSMC6,PSMA3,PSMA6,PSMA7,MET,PSMA2,PSMD3,PSMD11,VWF,PDGFRB,SPTBN1,PSMB2,RAP1B,PSMA1,KRAS,TLN1,PSMB6,PSMA5,PSMB4,YWHAB,FGG,PSMD2,SRC,PSMB8,PSMB3
REAC	Regulation of expression of SLITs and ROBOs	REAC:R-HSA-9010553	FALSE	2.61831e+16	4581978794439433	171	391	23	10777	PSMB1,PSMA4,PSMC6,PSMA3,PSMA6,PSMA7,PSMA2,PSMD3,PSMD11,RPS13,PSMB2,PSMA1,PSMB6,RPS8,PSMA5,PSMB4,RPL13,RPS9,DAG1,RPL15,PSMD2,PSMB8,PSMB3
REAC	MET activates PTK2 signaling	REAC:R-HSA-8874081	FALSE	2.73635e+16	4.56283e+16	30	391	10	10777	LAMA3,LAMC2,MET,COL1A1,COL5A1,LAMC1,ITGB1,COL3A1,LAMB2,SRC
REAC	CLEC7A (Dectin-1) signaling	REAC:R-HSA-5607764	FALSE	3.02279e+16	4519591810506223	97	391	17	10777	PSMB1,PSMA4,PSMC6,PSMA3,PSMA6,PSMA7,PSMA2,PSMD3,PSMD11,PSMB2,PSMA1,PSMB6,PSMA5,PSMB4,PSMD2,PSMB8,PSMB3
REAC	Signaling by MET	REAC:R-HSA-6806834	FALSE	3537209017555629	4451339276490316	76	391	15	10777	LAMA3,LAMC2,MET,COL1A1,RAP1B,COL5A1,LAMC1,RAC1,PTPRJ,ITGB1,ARF6,SPINT1,COL3A1,LAMB2,SRC
REAC	Downstream TCR signaling	REAC:R-HSA-202424	FALSE	3537474404252524	4451306693837153	98	391	17	10777	PSMB1,PSMA4,PSMC6,PSMA3,PSMA6,PSMA7,PSMA2,PSMD3,PSMD11,PSMB2,PSMA1,PSMB6,PSMA5,PSMB4,PSMD2,PSMB8,PSMB3
REAC	TNFR2 non-canonical NF-kB pathway	REAC:R-HSA-5668541	FALSE	4.81423e+16	4317472950676484	100	391	17	10777	PSMB1,PSMA4,PSMC6,PSMA3,PSMA6,PSMA7,PSMA2,PSMD3,PSMD11,PSMB2,PSMA1,PSMB6,PSMA5,PSMB4,PSMD2,PSMB8,PSMB3
REAC	Hedgehog 'off' state	REAC:R-HSA-5610787	FALSE	5.67425e+16	4.24609e+16	113	391	18	10777	PSMB1,PSMA4,GNAS,PSMC6,PSMA3,PSMA6,PSMA7,PSMA2,PSMD3,PSMD11,PSMB2,PSMA1,PSMB6,PSMA5,PSMB4,PSMD2,PSMB8,PSMB3
REAC	G2/M Checkpoints	REAC:R-HSA-69481	FALSE	7458387297412964	4127355068445605	167	391	22	10777	PSMB1,PSMA4,PSMC6,PSMA3,PSMA6,PSMA7,PSMA2,PSMD3,PSMD11,PSMB2,YWHAH,PSMA1,PSMB6,PSMA5,PSMB4,YWHAZ,YWHAB,YWHAG,PSMD2,SFN,PSMB8,PSMB3

## Sheet: string_interactions_short
#node1	node2	node1_string_id	node2_string_id	neighborhood_on_chromosome	gene_fusion	phylogenetic_cooccurrence	homology	coexpression	experimentally_determined_interaction	database_annotated	automated_textmining	combined_score
ACLY	MDH1	9606.ENSP00000253792	9606.ENSP00000438144	0.070	0	0	0	0.151	0	0.900	0	0.914
ACTB	PFN1	9606.ENSP00000349960	9606.ENSP00000225655	0	0	0	0	0.722	0.941	0.800	0	0.996
ACTB	ACTR3	9606.ENSP00000349960	9606.ENSP00000263238	0	0	0	0.872	0.309	0.513	0.800	0	0.926
ACTB	ACTC1	9606.ENSP00000349960	9606.ENSP00000290378	0	0	0	0.986	0.948	0.232	0	0	0.958
ACTB	DDB1	9606.ENSP00000349960	9606.ENSP00000301764	0	0	0	0	0.064	0	0.900	0	0.902
ACTB	RUVBL1	9606.ENSP00000349960	9606.ENSP00000318297	0	0	0	0	0.063	0.937	0.900	0	0.993
ACTB	ACTR2	9606.ENSP00000349960	9606.ENSP00000367220	0	0	0	0.937	0.343	0.547	0.800	0	0.935
ACTB	ACTN2	9606.ENSP00000349960	9606.ENSP00000443495	0	0	0	0	0.085	0.959	0	0	0.960
ACTN2	VCL	9606.ENSP00000443495	9606.ENSP00000211998	0	0	0	0	0.082	0.247	0.900	0	0.924
ACTN2	ACTN4	9606.ENSP00000443495	9606.ENSP00000252699	0	0	0	0.980	0	0.824	0.900	0	0.981
ACTN2	KRAS	9606.ENSP00000443495	9606.ENSP00000256078	0	0	0	0	0.062	0.076	0.900	0	0.905
ACTN2	TLN1	9606.ENSP00000443495	9606.ENSP00000316029	0	0	0	0	0.063	0.213	0.900	0	0.919
ACTN2	RAC1	9606.ENSP00000443495	9606.ENSP00000348461	0	0	0	0	0.065	0.104	0.900	0	0.908
ACTN2	SRC	9606.ENSP00000443495	9606.ENSP00000362680	0	0	0	0	0	0.102	0.900	0	0.906
ACTN2	ITGB1	9606.ENSP00000443495	9606.ENSP00000379350	0	0	0	0	0.062	0.176	0.900	0	0.915
ACTN2	RHOA	9606.ENSP00000443495	9606.ENSP00000400175	0	0	0	0	0.062	0.104	0.900	0	0.908
ACTN4	VCL	9606.ENSP00000252699	9606.ENSP00000211998	0	0	0	0	0.115	0.842	0.900	0	0.984
ACTN4	RAC1	9606.ENSP00000252699	9606.ENSP00000348461	0	0	0	0	0.087	0.104	0.900	0	0.911
ACTN4	SRC	9606.ENSP00000252699	9606.ENSP00000362680	0	0	0	0	0.087	0.304	0.900	0	0.930
ACTN4	RHOA	9606.ENSP00000252699	9606.ENSP00000400175	0	0	0	0	0.069	0.104	0.900	0	0.909
ACTN4	ITGB1	9606.ENSP00000252699	9606.ENSP00000379350	0	0	0	0	0.089	0.243	0.900	0	0.925
ACTN4	TLN1	9606.ENSP00000252699	9606.ENSP00000316029	0	0	0	0	0.160	0.182	0.900	0	0.925
ACTR1A	DYNC1H1	9606.ENSP00000358921	9606.ENSP00000348965	0	0	0	0	0.063	0.906	0.800	0	0.980
ACTR1A	HSP90AB1	9606.ENSP00000358921	9606.ENSP00000360609	0	0	0	0	0.062	0.146	0.900	0	0.912
ACTR1A	CAPZB	9606.ENSP00000358921	9606.ENSP00000401010	0	0	0	0	0.163	0.951	0.600	0	0.982
ACTR2	PDGFRB	9606.ENSP00000367220	9606.ENSP00000261799	0	0	0	0	0	0	0.900	0	0.900
ACTR2	ACTR3	9606.ENSP00000367220	9606.ENSP00000263238	0	0	0	0.816	0.999	0.995	0.900	0	0.999
ACTR2	ARPC5	9606.ENSP00000367220	9606.ENSP00000294742	0	0	0	0	0.946	0.995	0.900	0	0.999
ACTR2	ARPC2	9606.ENSP00000367220	9606.ENSP00000295685	0	0	0	0	0.979	0.997	0.900	0	0.999
ACTR2	NCKAP1	9606.ENSP00000367220	9606.ENSP00000354251	0	0	0	0	0.073	0.073	0.900	0	0.906
ACTR2	PSMA7	9606.ENSP00000367220	9606.ENSP00000359910	0	0	0	0	0.079	0.060	0.900	0	0.905
ACTR2	ARF1	9606.ENSP00000367220	9606.ENSP00000440005	0	0	0	0	0.115	0.104	0.900	0	0.913
ACTR2	ARPC1B	9606.ENSP00000367220	9606.ENSP00000389631	0	0	0	0	0.941	0.999	0.900	0	0.999
ACTR3	PDGFRB	9606.ENSP00000263238	9606.ENSP00000261799	0	0	0	0	0	0	0.900	0	0.900
ACTR3	PSMA7	9606.ENSP00000263238	9606.ENSP00000359910	0	0	0	0	0	0.056	0.900	0	0.901
ACTR3	ARF1	9606.ENSP00000263238	9606.ENSP00000440005	0	0	0	0	0.100	0.104	0.900	0	0.912
ACTR3	NCKAP1	9606.ENSP00000263238	9606.ENSP00000354251	0	0	0	0	0.086	0.073	0.900	0	0.907
ACTR3	ARPC2	9606.ENSP00000263238	9606.ENSP00000295685	0	0	0	0	0.995	0.994	0.900	0	0.999
ACTR3	ARPC5	9606.ENSP00000263238	9606.ENSP00000294742	0	0	0	0	0.984	0.992	0.900	0	0.999
ACTR3	ARPC1B	9606.ENSP00000263238	9606.ENSP00000389631	0	0	0	0	0.941	0.996	0.900	0	0.999
ADAM10	CTNNA1	9606.ENSP00000260408	9606.ENSP00000304669	0	0	0	0	0	0	0.900	0	0.900
ADAM10	CTNND1	9606.ENSP00000260408	9606.ENSP00000382004	0	0	0	0	0	0	0.900	0	0.900
ADAM10	CTNNB1	9606.ENSP00000260408	9606.ENSP00000344456	0	0	0	0	0.065	0	0.900	0	0.902
ADAM10	APP	9606.ENSP00000260408	9606.ENSP00000284981	0	0	0	0	0.062	0.395	0.900	0	0.938
AGRN	LAMC1	9606.ENSP00000368678	9606.ENSP00000258341	0	0	0	0.541	0.093	0.110	0.900	0	0.912
AGRN	LAMC2	9606.ENSP00000368678	9606.ENSP00000264144	0	0	0	0.542	0	0.110	0.900	0	0.907
AGRN	VCAN	9606.ENSP00000368678	9606.ENSP00000265077	0	0	0	0	0.062	0.152	0.900	0	0.913
AGRN	LAMA3	9606.ENSP00000368678	9606.ENSP00000324532	0	0	0	0.539	0.085	0.110	0.900	0	0.911
AGRN	BGN	9606.ENSP00000368678	9606.ENSP00000327336	0	0	0	0	0.076	0.292	0.900	0	0.928
AGRN	RAC1	9606.ENSP00000368678	9606.ENSP00000348461	0	0	0	0	0	0.056	0.900	0	0.901
AGRN	SRC	9606.ENSP00000368678	9606.ENSP00000362680	0	0	0	0	0.098	0.140	0.900	0	0.915
AGRN	CTTN	9606.ENSP00000368678	9606.ENSP00000365745	0	0	0	0	0.087	0	0.900	0	0.904
AGRN	LAMB2	9606.ENSP00000368678	9606.ENSP00000388325	0	0	0	0.540	0.162	0.058	0.900	0	0.914
AGRN	CDC42	9606.ENSP00000368678	9606.ENSP00000383118	0	0	0	0	0	0.056	0.900	0	0.901
AGRN	ITGB1	9606.ENSP00000368678	9606.ENSP00000379350	0	0	0	0	0.065	0	0.900	0	0.902
AGRN	DAG1	9606.ENSP00000368678	9606.ENSP00000442600	0	0	0	0	0.098	0.979	0.900	0	0.997
ALDOA	ALDOC	9606.ENSP00000378669	9606.ENSP00000226253	0	0	0.449	0.981	0.111	0.882	0.800	0	0.977
ALDOA	TPI1	9606.ENSP00000378669	9606.ENSP00000229270	0	0	0	0	0.420	0	0.900	0	0.939
ALDOA	TALDO1	9606.ENSP00000378669	9606.ENSP00000321259	0.052	0	0	0	0.158	0.272	0.900	0	0.934
ALDOA	TKT	9606.ENSP00000378669	9606.ENSP00000391481	0.111	0	0	0	0.129	0.404	0.900	0	0.947
ALDOA	GPI	9606.ENSP00000378669	9606.ENSP00000405573	0	0	0	0	0.552	0.350	0.800	0	0.936
ALDOC	RHOA	9606.ENSP00000226253	9606.ENSP00000400175	0	0	0	0	0.048	0.941	0	0	0.941
ALDOC	TALDO1	9606.ENSP00000226253	9606.ENSP00000321259	0.052	0	0	0	0.066	0	0.900	0	0.903
ALDOC	TKT	9606.ENSP00000226253	9606.ENSP00000391481	0.111	0	0	0	0.065	0.216	0.900	0	0.926
ALDOC	GPI	9606.ENSP00000226253	9606.ENSP00000405573	0	0	0	0	0.382	0.259	0.800	0	0.900
ALDOC	TPI1	9606.ENSP00000226253	9606.ENSP00000229270	0	0	0	0	0.296	0	0.900	0	0.926
ANXA1	ANXA2	9606.ENSP00000366109	9606.ENSP00000346032	0	0	0	0.938	0.474	0.365	0.800	0	0.927
ANXA5	VCL	9606.ENSP00000296511	9606.ENSP00000211998	0	0	0	0	0.097	0	0.900	0	0.905
ANXA5	STXBP2	9606.ENSP00000296511	9606.ENSP00000413606	0	0	0	0	0	0	0.900	0	0.900
ANXA5	WDR1	9606.ENSP00000296511	9606.ENSP00000427687	0	0	0	0	0.108	0	0.900	0	0.907
ANXA5	TLN1	9606.ENSP00000296511	9606.ENSP00000316029	0	0	0	0	0.073	0	0.900	0	0.903
ANXA5	TAGLN2	9606.ENSP00000296511	9606.ENSP00000357076	0	0	0	0	0.136	0.056	0.900	0	0.911
AP1B1	AP1M2	9606.ENSP00000350199	9606.ENSP00000250244	0	0	0	0	0.109	0.902	0.800	0	0.981
AP1B1	AP1S1	9606.ENSP00000350199	9606.ENSP00000336666	0	0	0	0	0.100	0.952	0.800	0	0.990
AP1B1	HSPA8	9606.ENSP00000350199	9606.ENSP00000432083	0	0	0	0	0.076	0.115	0.900	0	0.911
AP1B1	ARF1	9606.ENSP00000350199	9606.ENSP00000440005	0	0	0	0	0.071	0.762	0.600	0	0.904
AP1M2	HSPA8	9606.ENSP00000250244	9606.ENSP00000432083	0	0	0	0	0.062	0.102	0.900	0	0.908
AP1M2	AP1S1	9606.ENSP00000250244	9606.ENSP00000336666	0	0	0	0	0.107	0.841	0.800	0	0.969
AP1S1	HSPA8	9606.ENSP00000336666	9606.ENSP00000432083	0	0	0	0	0.062	0.100	0.900	0	0.908
AP1S1	CLTC	9606.ENSP00000336666	9606.ENSP00000479606	0	0	0	0	0.097	0.217	0.900	0	0.923
ARF1	YKT6	9606.ENSP00000440005	9606.ENSP00000223369	0	0	0	0	0.064	0.111	0.900	0	0.909
ARF1	COPB1	9606.ENSP00000440005	9606.ENSP00000249923	0	0	0	0	0.101	0.829	0.600	0	0.933
ARF1	ARF6	9606.ENSP00000440005	9606.ENSP00000298316	0	0	0.437	0.972	0.175	0.113	0.900	0	0.921
ARF1	ARF4	9606.ENSP00000440005	9606.ENSP00000306010	0	0	0.448	0.979	0.127	0.492	0.900	0	0.952
ARF1	RAC1	9606.ENSP00000440005	9606.ENSP00000348461	0	0	0	0	0.062	0.056	0.900	0	0.903
ARF1	COPA	9606.ENSP00000440005	9606.ENSP00000357048	0	0	0	0	0.108	0.193	0.900	0	0.921
ARF6	ITGA5	9606.ENSP00000298316	9606.ENSP00000293379	0	0	0	0	0	0	0.900	0	0.900
ARF6	ITGA6	9606.ENSP00000298316	9606.ENSP00000386896	0	0	0	0	0	0	0.900	0	0.900
ARF6	MET	9606.ENSP00000298316	9606.ENSP00000317272	0	0	0	0	0.063	0.243	0.900	0	0.922
ARF6	ITGB1	9606.ENSP00000298316	9606.ENSP00000379350	0	0	0	0	0.093	0.058	0.900	0	0.907
ARF6	SRC	9606.ENSP00000298316	9606.ENSP00000362680	0	0	0	0	0.079	0.140	0.900	0	0.913
ARF6	CLTC	9606.ENSP00000298316	9606.ENSP00000479606	0	0	0	0	0.106	0.297	0.900	0	0.931
ARF6	RAC1	9606.ENSP00000298316	9606.ENSP00000348461	0	0	0	0	0.065	0.107	0.900	0	0.909
ARF6	RHOA	9606.ENSP00000298316	9606.ENSP00000400175	0	0	0	0	0.082	0.077	0.900	0	0.907
ARF6	NME1	9606.ENSP00000298316	9606.ENSP00000337060	0	0	0	0	0.052	0	0.900	0	0.901
ARHGDIA	RHOA	9606.ENSP00000269321	9606.ENSP00000400175	0	0	0	0	0.100	0.990	0.900	0	0.999
ARHGDIA	CDC42	9606.ENSP00000269321	9606.ENSP00000383118	0	0	0	0	0.177	0.888	0.900	0	0.990
ARHGDIA	RAC1	9606.ENSP00000269321	9606.ENSP00000348461	0	0	0	0	0.084	0.948	0.900	0	0.994
ARPC1B	PDGFRB	9606.ENSP00000389631	9606.ENSP00000261799	0	0	0	0	0	0	0.900	0	0.900
ARPC1B	ARPC5	9606.ENSP00000389631	9606.ENSP00000294742	0	0	0	0	0.668	0.999	0.900	0	0.999
ARPC1B	ARPC2	9606.ENSP00000389631	9606.ENSP00000295685	0	0	0	0	0.874	0.998	0.900	0	0.999
ARPC1B	NCKAP1	9606.ENSP00000389631	9606.ENSP00000354251	0	0	0	0	0.067	0	0.900	0	0.902
ARPC1B	PSMA7	9606.ENSP00000389631	9606.ENSP00000359910	0	0	0	0	0.069	0	0.900	0	0.902
ARPC2	PDGFRB	9606.ENSP00000295685	9606.ENSP00000261799	0	0	0	0	0	0	0.900	0	0.900
ARPC2	ARPC5	9606.ENSP00000295685	9606.ENSP00000294742	0	0	0	0	0.946	0.994	0.900	0	0.999
ARPC2	PSMA7	9606.ENSP00000295685	9606.ENSP00000359910	0	0	0	0	0.107	0	0.900	0	0.906
ARPC2	NCKAP1	9606.ENSP00000295685	9606.ENSP00000354251	0	0	0	0	0.089	0	0.900	0	0.905
ARPC5	PDGFRB	9606.ENSP00000294742	9606.ENSP00000261799	0	0	0	0	0	0	0.900	0	0.900
ARPC5	NCKAP1	9606.ENSP00000294742	9606.ENSP00000354251	0	0	0	0	0.062	0	0.900	0	0.902
ATP6AP2	ATP6V1A	9606.ENSP00000367697	9606.ENSP00000273398	0	0	0	0	0.320	0.877	0.720	0	0.974
B4GALT1	OGN	9606.ENSP00000369055	9606.ENSP00000262551	0	0	0	0	0	0	0.900	0	0.900
B4GALT1	LUM	9606.ENSP00000369055	9606.ENSP00000266718	0	0	0	0	0.065	0	0.900	0	0.902
BANF1	LMNB1	9606.ENSP00000310275	9606.ENSP00000261366	0	0	0	0	0.063	0.378	0.900	0	0.936
BGN	CD14	9606.ENSP00000327336	9606.ENSP00000304236	0	0	0	0	0	0.056	0.900	0	0.901
BGN	GPC4	9606.ENSP00000327336	9606.ENSP00000359864	0	0	0	0	0.064	0.063	0.900	0	0.904
BGN	SDC4	9606.ENSP00000327336	9606.ENSP00000361818	0	0	0	0	0.069	0	0.900	0	0.902
BROX	CHMP4B	9606.ENSP00000343742	9606.ENSP00000217402	0	0	0	0	0	0.941	0	0	0.941
BROX	CHMP5	9606.ENSP00000343742	9606.ENSP00000223500	0	0	0	0	0.083	0.933	0	0	0.936
C1QC	C4B	9606.ENSP00000363770	9606.ENSP00000415941	0	0	0	0	0.171	0	0.900	0	0.913
C1QC	C4A	9606.ENSP00000363770	9606.ENSP00000396688	0	0	0	0	0.161	0	0.900	0	0.912
C4A	C4B	9606.ENSP00000396688	9606.ENSP00000415941	0	0	0	0.988	0.771	0.270	0.800	0	0.963
CALR	CANX	9606.ENSP00000320866	9606.ENSP00000247461	0	0	0	0.852	0.325	0.386	0.800	0	0.909
CALR	PDIA4	9606.ENSP00000320866	9606.ENSP00000286091	0	0	0	0	0.881	0.358	0	0	0.920
CALR	PDIA3	9606.ENSP00000320866	9606.ENSP00000300289	0	0	0	0	0.928	0.962	0.900	0	0.999
CALR	PDIA6	9606.ENSP00000320866	9606.ENSP00000385385	0	0	0	0	0.905	0.394	0	0	0.940
CALR	PRKCSH	9606.ENSP00000320866	9606.ENSP00000466134	0	0	0	0	0.163	0.735	0.900	0	0.975
CALR	GANAB	9606.ENSP00000320866	9606.ENSP00000340466	0	0	0	0	0.180	0.828	0.900	0	0.984
CALR	HSPA5	9606.ENSP00000320866	9606.ENSP00000324173	0	0	0	0	0.880	0.789	0.650	0	0.990
CALR	P4HB	9606.ENSP00000320866	9606.ENSP00000327801	0	0	0	0	0.854	0.891	0	0	0.983
CANX	VCP	9606.ENSP00000247461	9606.ENSP00000351777	0	0	0	0	0.135	0.889	0	0	0.900
CANX	PRKCSH	9606.ENSP00000247461	9606.ENSP00000466134	0	0	0	0	0.094	0.752	0.900	0	0.975
CANX	GANAB	9606.ENSP00000247461	9606.ENSP00000340466	0	0	0	0	0.250	0.927	0.900	0	0.994
CANX	HSPA5	9606.ENSP00000247461	9606.ENSP00000324173	0	0	0	0	0.700	0.690	0.650	0	0.964
CANX	PDIA3	9606.ENSP00000247461	9606.ENSP00000300289	0	0	0	0	0.570	0.689	0.600	0	0.942
CAP1	PFN1	9606.ENSP00000361883	9606.ENSP00000225655	0	0	0	0	0.188	0.395	0.900	0	0.946
CAPN2	ITGB1	9606.ENSP00000295006	9606.ENSP00000379350	0	0	0	0	0.097	0.103	0.900	0	0.911
CAPN2	SRC	9606.ENSP00000295006	9606.ENSP00000362680	0	0	0	0	0	0.057	0.900	0	0.901
CAPN2	TLN1	9606.ENSP00000295006	9606.ENSP00000316029	0	0	0	0	0.083	0.209	0.900	0	0.921
CAPZB	DYNC1H1	9606.ENSP00000401010	9606.ENSP00000348965	0	0	0	0	0.056	0.800	0.600	0	0.917
CAPZB	HSP90AB1	9606.ENSP00000401010	9606.ENSP00000360609	0	0	0	0	0.063	0.067	0.900	0	0.904
CAT	IDH1	9606.ENSP00000241052	9606.ENSP00000390265	0	0	0	0	0.086	0.139	0.900	0	0.914
CCT2	PSMA3	9606.ENSP00000299300	9606.ENSP00000216455	0	0	0.238	0	0.908	0.494	0	0	0.961
CCT2	PSMA5	9606.ENSP00000299300	9606.ENSP00000271308	0	0	0.322	0	0.892	0.057	0	0	0.925
CCT2	CCT5	9606.ENSP00000299300	9606.ENSP00000280326	0	0	0.338	0.811	0.992	0.998	0.900	0	0.999
CCT2	CCT8	9606.ENSP00000299300	9606.ENSP00000286788	0	0	0.243	0.706	0.992	0.997	0.900	0	0.999
CCT2	CCT3	9606.ENSP00000299300	9606.ENSP00000295688	0	0	0.332	0.767	0.992	0.997	0.900	0	0.999
CCT2	RPS8	9606.ENSP00000299300	9606.ENSP00000379888	0	0	0	0	0.941	0.058	0	0	0.942
CCT2	RPS13	9606.ENSP00000299300	9606.ENSP00000435777	0	0	0	0	0.943	0	0	0	0.943
CCT2	GNB2L1	9606.ENSP00000299300	9606.ENSP00000426909	0	0	0	0	0.965	0	0	0	0.965
CCT2	HSP90AB1	9606.ENSP00000299300	9606.ENSP00000360609	0	0	0	0	0.722	0.401	0.720	0	0.949
CCT2	TCP1	9606.ENSP00000299300	9606.ENSP00000317334	0	0	0	0.829	0.992	0.997	0.900	0	0.999
CCT2	CCT4	9606.ENSP00000299300	9606.ENSP00000377958	0	0	0.276	0.798	0.995	0.997	0.900	0	0.999
CCT3	CCT5	9606.ENSP00000295688	9606.ENSP00000280326	0	0	0.381	0.834	0.992	0.998	0.900	0	0.999
CCT3	CCT8	9606.ENSP00000295688	9606.ENSP00000286788	0	0	0.324	0.744	0.992	0.997	0.900	0	0.999
CCT3	PSMA7	9606.ENSP00000295688	9606.ENSP00000359910	0	0	0.366	0	0.851	0.057	0	0	0.903
CCT3	TCP1	9606.ENSP00000295688	9606.ENSP00000317334	0	0	0.306	0.819	0.992	0.997	0.900	0	0.999
CCT3	CCT4	9606.ENSP00000295688	9606.ENSP00000377958	0	0	0.357	0.840	0.992	0.997	0.900	0	0.999
CCT4	PSMA3	9606.ENSP00000377958	9606.ENSP00000216455	0	0	0.370	0	0.942	0.282	0	0	0.971
CCT4	PSMD11	9606.ENSP00000377958	9606.ENSP00000261712	0	0	0	0	0.910	0	0	0	0.910
CCT4	PSMA5	9606.ENSP00000377958	9606.ENSP00000271308	0	0	0.389	0	0.946	0.057	0	0	0.966
CCT4	CCT5	9606.ENSP00000377958	9606.ENSP00000280326	0	0	0.386	0.874	0.993	0.996	0.900	0	0.999
CCT4	CCT8	9606.ENSP00000377958	9606.ENSP00000286788	0	0	0.310	0.772	0.992	0.996	0.900	0	0.999
CCT4	KPNB1	9606.ENSP00000377958	9606.ENSP00000290158	0	0	0	0	0.928	0	0	0	0.928
CCT4	RPL13	9606.ENSP00000377958	9606.ENSP00000307889	0	0	0	0	0.909	0	0	0	0.909
CCT4	RPL15	9606.ENSP00000377958	9606.ENSP00000309334	0	0	0.346	0	0.944	0.056	0	0	0.963
CCT4	PSMD2	9606.ENSP00000377958	9606.ENSP00000310129	0	0	0	0	0.936	0.099	0	0	0.940
CCT4	TCP1	9606.ENSP00000377958	9606.ENSP00000317334	0	0	0.257	0.812	0.992	0.997	0.900	0	0.999
CCT4	EEF1A1	9606.ENSP00000377958	9606.ENSP00000339063	0	0	0.322	0	0.883	0.058	0	0	0.919
CCT4	PSMA7	9606.ENSP00000377958	9606.ENSP00000359910	0	0	0.395	0	0.924	0.057	0	0	0.953
CCT4	RPS8	9606.ENSP00000377958	9606.ENSP00000379888	0	0	0	0	0.946	0.104	0	0	0.949
CCT4	GNB2L1	9606.ENSP00000377958	9606.ENSP00000426909	0	0	0	0	0.967	0	0	0	0.967
CCT5	PSMA3	9606.ENSP00000280326	9606.ENSP00000216455	0	0	0.393	0	0.789	0.282	0	0	0.900
CCT5	RPS8	9606.ENSP00000280326	9606.ENSP00000379888	0	0	0	0	0.909	0.058	0	0	0.911
CCT5	RPL15	9606.ENSP00000280326	9606.ENSP00000309334	0	0	0.355	0	0.867	0	0	0	0.911
CCT5	GNB2L1	9606.ENSP00000280326	9606.ENSP00000426909	0	0	0	0	0.939	0	0	0	0.939
CCT5	HSP90AB1	9606.ENSP00000280326	9606.ENSP00000360609	0	0	0	0	0.656	0.214	0.720	0	0.917
CCT5	CCT8	9606.ENSP00000280326	9606.ENSP00000286788	0	0	0.360	0.771	0.992	0.998	0.900	0	0.999
CCT5	TCP1	9606.ENSP00000280326	9606.ENSP00000317334	0	0	0.267	0.797	0.992	0.998	0.900	0	0.999
CCT8	PSMA3	9606.ENSP00000286788	9606.ENSP00000216455	0	0	0.323	0	0.924	0.284	0	0	0.960
CCT8	PSMA5	9606.ENSP00000286788	9606.ENSP00000271308	0	0	0.367	0	0.908	0.056	0	0	0.940
CCT8	PSMA7	9606.ENSP00000286788	9606.ENSP00000359910	0	0	0.354	0	0.870	0.056	0	0	0.913
CCT8	RPS8	9606.ENSP00000286788	9606.ENSP00000379888	0	0	0	0	0.938	0	0	0	0.938
CCT8	GNB2L1	9606.ENSP00000286788	9606.ENSP00000426909	0	0	0	0	0.940	0	0	0	0.940
CCT8	TCP1	9606.ENSP00000286788	9606.ENSP00000317334	0	0	0.236	0.773	0.991	0.997	0.900	0	0.999
CD14	VCAN	9606.ENSP00000304236	9606.ENSP00000265077	0	0	0	0	0.104	0	0.900	0	0.906
CD14	ITGB1	9606.ENSP00000304236	9606.ENSP00000379350	0	0	0	0	0.062	0	0.900	0	0.902
CD2AP	MYO1C	9606.ENSP00000352264	9606.ENSP00000352834	0	0	0	0	0.056	0.058	0.900	0	0.903
CD44	RAC1	9606.ENSP00000398632	9606.ENSP00000348461	0	0	0	0	0	0	0.900	0	0.900
CD44	CDC42	9606.ENSP00000398632	9606.ENSP00000383118	0	0	0	0	0	0	0.900	0	0.900
CD44	RHOA	9606.ENSP00000398632	9606.ENSP00000400175	0	0	0	0	0.062	0	0.900	0	0.902
CD47	THBS1	9606.ENSP00000355361	9606.ENSP00000260356	0	0	0	0	0	0.213	0.900	0	0.917
CD47	COL4A2	9606.ENSP00000355361	9606.ENSP00000353654	0	0	0	0	0	0	0.900	0	0.900
CD47	COL4A6	9606.ENSP00000355361	9606.ENSP00000378340	0	0	0	0	0	0	0.900	0	0.900
CD47	COL4A1	9606.ENSP00000355361	9606.ENSP00000364979	0	0	0	0	0	0	0.900	0	0.900
CD47	SRC	9606.ENSP00000355361	9606.ENSP00000362680	0	0	0	0	0	0	0.900	0	0.900
CD81	ITGB1	9606.ENSP00000263645	9606.ENSP00000379350	0	0	0	0	0.062	0.669	0.900	0	0.966
CD9	ITGA6	9606.ENSP00000371958	9606.ENSP00000386896	0	0	0	0	0.088	0.495	0.900	0	0.949
CD9	ITGB1	9606.ENSP00000371958	9606.ENSP00000379350	0	0	0	0	0.086	0.875	0.900	0	0.987
CDC42	RAP1B	9606.ENSP00000383118	9606.ENSP00000250559	0	0	0.245	0.744	0.149	0.520	0.900	0	0.958
CDC42	LAMC1	9606.ENSP00000383118	9606.ENSP00000258341	0	0	0	0	0.062	0	0.900	0	0.902
CDC42	LAMC2	9606.ENSP00000383118	9606.ENSP00000264144	0	0	0	0	0.062	0	0.900	0	0.902
CDC42	IQGAP2	9606.ENSP00000383118	9606.ENSP00000274364	0	0	0	0	0.049	0.951	0.800	0	0.989
CDC42	EPS8	9606.ENSP00000383118	9606.ENSP00000281172	0	0	0	0	0	0	0.900	0	0.900
CDC42	CTNNA1	9606.ENSP00000383118	9606.ENSP00000304669	0	0	0	0	0.049	0.095	0.900	0	0.906
CDC42	GNAI2	9606.ENSP00000383118	9606.ENSP00000312999	0	0	0	0	0.249	0.352	0.900	0	0.947
CDC42	MET	9606.ENSP00000383118	9606.ENSP00000317272	0	0	0	0	0.063	0.243	0.900	0	0.922
CDC42	LAMA3	9606.ENSP00000383118	9606.ENSP00000324532	0	0	0	0	0.062	0	0.900	0	0.902
CDC42	NME1	9606.ENSP00000383118	9606.ENSP00000337060	0	0	0	0	0	0	0.900	0	0.900
CDC42	GNAI1	9606.ENSP00000383118	9606.ENSP00000343027	0	0	0	0	0.062	0.352	0.900	0	0.933
CDC42	CTNNB1	9606.ENSP00000383118	9606.ENSP00000344456	0	0	0	0	0.064	0.119	0.900	0	0.910
CDC42	RAC1	9606.ENSP00000383118	9606.ENSP00000348461	0	0	0.442	0.970	0.072	0	0.900	0	0.904
CDC42	GNAI3	9606.ENSP00000383118	9606.ENSP00000358867	0	0	0	0	0.065	0.352	0.900	0	0.934
CDC42	SRC	9606.ENSP00000383118	9606.ENSP00000362680	0	0	0	0	0.066	0.140	0.900	0	0.912
CDC42	CTTN	9606.ENSP00000383118	9606.ENSP00000365745	0	0	0	0	0.062	0	0.900	0	0.902
CDC42	YWHAZ	9606.ENSP00000383118	9606.ENSP00000379287	0	0	0	0	0.455	0.136	0.900	0	0.948
CDC42	ITGB1	9606.ENSP00000383118	9606.ENSP00000379350	0	0	0	0	0.074	0.058	0.900	0	0.905
CDC42	CTNND1	9606.ENSP00000383118	9606.ENSP00000382004	0	0	0	0	0	0.150	0.900	0	0.911
CDC42	LAMB2	9606.ENSP00000383118	9606.ENSP00000388325	0	0	0	0	0	0	0.900	0	0.900
CDC42	DAG1	9606.ENSP00000383118	9606.ENSP00000442600	0	0	0	0	0	0.059	0.900	0	0.901
CDC42	RHOA	9606.ENSP00000383118	9606.ENSP00000400175	0	0	0.418	0.950	0.268	0.705	0.900	0	0.976
CEACAM1	ITGB1	9606.ENSP00000161559	9606.ENSP00000379350	0	0	0	0	0	0	0.900	0	0.900
CEACAM1	ITGA5	9606.ENSP00000161559	9606.ENSP00000293379	0	0	0	0	0	0	0.900	0	0.900
CEACAM6	ITGA5	9606.ENSP00000199764	9606.ENSP00000293379	0	0	0	0	0	0	0.900	0	0.900
CEACAM6	ITGB1	9606.ENSP00000199764	9606.ENSP00000379350	0	0	0	0	0	0	0.900	0	0.900
CEACAM6	CEACAM8	9606.ENSP00000199764	9606.ENSP00000244336	0	0	0	0.977	0.323	0.849	0.300	0	0.922
CEACAM8	ITGA5	9606.ENSP00000244336	9606.ENSP00000293379	0	0	0	0	0	0	0.900	0	0.900
CEACAM8	ITGB1	9606.ENSP00000244336	9606.ENSP00000379350	0	0	0	0	0	0	0.900	0	0.900
CHMP4A	CHMP4B	9606.ENSP00000324205	9606.ENSP00000217402	0	0	0	0.959	0.066	0.462	0.900	0	0.945
CHMP4A	CHMP5	9606.ENSP00000324205	9606.ENSP00000223500	0	0	0	0.658	0.218	0.803	0.600	0	0.933
CHMP4A	VPS4A	9606.ENSP00000324205	9606.ENSP00000254950	0	0	0	0	0.246	0.841	0.600	0	0.948
CHMP4A	VPS37B	9606.ENSP00000324205	9606.ENSP00000267202	0	0	0	0	0.062	0	0.900	0	0.902
CHMP4A	PARK7	9606.ENSP00000324205	9606.ENSP00000418770	0	0	0	0	0.099	0	0.900	0	0.906
CHMP4A	HSPA8	9606.ENSP00000324205	9606.ENSP00000432083	0	0	0	0	0.086	0	0.900	0	0.904
CHMP4A	MVB12A	9606.ENSP00000324205	9606.ENSP00000324810	0	0	0	0	0.055	0	0.900	0	0.901
CHMP4A	VPS28	9606.ENSP00000324205	9606.ENSP00000366565	0	0	0	0	0.064	0	0.900	0	0.902
CHMP4B	HSPA8	9606.ENSP00000217402	9606.ENSP00000432083	0	0	0	0	0.049	0	0.900	0	0.900
CHMP4B	PARK7	9606.ENSP00000217402	9606.ENSP00000418770	0	0	0	0	0.110	0.270	0.900	0	0.929
CHMP4B	MVB12A	9606.ENSP00000217402	9606.ENSP00000324810	0	0	0	0	0.081	0.128	0.900	0	0.912
CHMP4B	VPS37B	9606.ENSP00000217402	9606.ENSP00000267202	0	0	0	0	0.062	0	0.900	0	0.902
CHMP4B	VPS4B	9606.ENSP00000217402	9606.ENSP00000238497	0	0	0	0	0.244	0.733	0.600	0	0.912
CHMP4B	VPS28	9606.ENSP00000217402	9606.ENSP00000366565	0	0	0	0	0.107	0	0.900	0	0.906
CHMP4B	CHMP5	9606.ENSP00000217402	9606.ENSP00000223500	0	0	0	0.645	0.268	0.924	0.600	0	0.975
CHMP4B	IST1	9606.ENSP00000217402	9606.ENSP00000438399	0	0	0	0	0.183	0.749	0.600	0	0.911
CHMP4B	VPS4A	9606.ENSP00000217402	9606.ENSP00000254950	0	0	0	0	0.244	0.854	0.600	0	0.952
CHMP5	VPS4A	9606.ENSP00000223500	9606.ENSP00000254950	0	0	0	0	0.168	0.519	0.800	0	0.913
CHMP5	VPS4B	9606.ENSP00000223500	9606.ENSP00000238497	0	0	0	0	0.223	0.661	0.800	0	0.942
CHMP5	VTA1	9606.ENSP00000223500	9606.ENSP00000356602	0	0	0	0	0.098	0.976	0.800	0	0.995
CKMT1A	CKMT1B	9606.ENSP00000406577	9606.ENSP00000300283	0	0	0.449	0.987	0.769	0.800	0	0	0.952
CNDP2	GSS	9606.ENSP00000325548	9606.ENSP00000216951	0	0	0	0	0.066	0	0.900	0	0.902
COL15A1	MMP3	9606.ENSP00000364140	9606.ENSP00000299855	0	0	0	0	0.117	0	0.900	0	0.908
COL15A1	MMP9	9606.ENSP00000364140	9606.ENSP00000361405	0	0	0	0	0.063	0	0.900	0	0.902
COL1A1	MMP2	9606.ENSP00000225964	9606.ENSP00000219070	0	0	0	0	0.879	0.355	0	0	0.918
COL1A1	COL6A2	9606.ENSP00000225964	9606.ENSP00000300527	0	0	0	0.602	0.882	0.178	0.300	0	0.926
COL1A1	COL5A1	9606.ENSP00000225964	9606.ENSP00000360882	0	0	0.420	0.850	0.779	0.192	0.720	0	0.948
COL1A1	ITGB1	9606.ENSP00000225964	9606.ENSP00000379350	0	0	0	0	0.097	0.317	0.900	0	0.932
COL1A1	LUM	9606.ENSP00000225964	9606.ENSP00000266718	0	0	0	0	0.764	0.379	0.720	0	0.955
COL1A1	COL3A1	9606.ENSP00000225964	9606.ENSP00000304408	0	0	0.439	0.951	0.944	0	0.800	0	0.988
COL3A1	LUM	9606.ENSP00000304408	9606.ENSP00000266718	0	0	0	0	0.831	0.189	0.720	0	0.958
COL3A1	COL5A1	9606.ENSP00000304408	9606.ENSP00000360882	0	0	0.401	0.841	0.643	0	0.720	0	0.902
COL3A1	ITGB1	9606.ENSP00000304408	9606.ENSP00000379350	0	0	0	0	0.090	0.103	0.900	0	0.911
COL4A1	COL4A2	9606.ENSP00000364979	9606.ENSP00000353654	0	0	0.433	0.886	0.963	0.934	0.900	0	0.999
COL4A1	COL4A6	9606.ENSP00000364979	9606.ENSP00000378340	0	0	0.438	0.879	0.102	0	0.900	0	0.911
COL4A1	ITGB1	9606.ENSP00000364979	9606.ENSP00000379350	0	0	0	0	0.118	0.123	0.900	0	0.915
COL4A2	COL4A6	9606.ENSP00000353654	9606.ENSP00000378340	0	0	0.407	0.908	0.134	0	0.900	0	0.912
COL4A2	ITGB1	9606.ENSP00000353654	9606.ENSP00000379350	0	0	0	0	0.118	0.123	0.900	0	0.915
COL4A6	ITGB1	9606.ENSP00000378340	9606.ENSP00000379350	0	0	0	0	0.063	0.123	0.900	0	0.910
COL5A1	COL6A2	9606.ENSP00000360882	9606.ENSP00000300527	0	0	0	0.624	0.832	0.367	0.300	0	0.919
COL5A1	ITGB1	9606.ENSP00000360882	9606.ENSP00000379350	0	0	0	0	0.097	0.103	0.900	0	0.911
COL6A2	ITGB1	9606.ENSP00000300527	9606.ENSP00000379350	0	0	0	0	0.088	0.061	0.900	0	0.906
COPA	YKT6	9606.ENSP00000357048	9606.ENSP00000223369	0	0	0	0	0.079	0.068	0.900	0	0.906
COPA	COPB1	9606.ENSP00000357048	9606.ENSP00000249923	0	0	0	0	0.924	0.991	0.720	0	0.999
COPA	COPB2	9606.ENSP00000357048	9606.ENSP00000329419	0	0	0	0.678	0.914	0.993	0.900	0	0.999
COPB1	COPB2	9606.ENSP00000249923	9606.ENSP00000329419	0	0	0	0	0.915	0.991	0.720	0	0.999
COPB2	EPRS	9606.ENSP00000329419	9606.ENSP00000355890	0	0	0	0	0.905	0	0	0	0.905
CPD	RAB5C	9606.ENSP00000225719	9606.ENSP00000447053	0	0	0	0	0	0	0.900	0	0.900
CPD	HSPA8	9606.ENSP00000225719	9606.ENSP00000432083	0	0	0	0	0	0	0.900	0	0.900
CPD	TFRC	9606.ENSP00000225719	9606.ENSP00000353224	0	0	0	0	0	0	0.900	0	0.900
CPD	SORT1	9606.ENSP00000225719	9606.ENSP00000256637	0	0	0	0	0.062	0	0.900	0	0.902
CPD	IGF2R	9606.ENSP00000225719	9606.ENSP00000349437	0	0	0	0	0.093	0	0.900	0	0.905
CTNNA1	VCL	9606.ENSP00000304669	9606.ENSP00000211998	0	0	0	0.580	0.087	0.954	0.900	0	0.995
CTNNA1	RAP1B	9606.ENSP00000304669	9606.ENSP00000250559	0	0	0	0	0.062	0.064	0.900	0	0.904
CTNNA1	IQGAP2	9606.ENSP00000304669	9606.ENSP00000274364	0	0	0	0	0.063	0	0.900	0	0.902
CTNNA1	MMP3	9606.ENSP00000304669	9606.ENSP00000299855	0	0	0	0	0	0	0.900	0	0.900
CTNNA1	KIF5B	9606.ENSP00000304669	9606.ENSP00000307078	0	0	0	0	0.082	0	0.900	0	0.904
CTNNA1	MET	9606.ENSP00000304669	9606.ENSP00000317272	0	0	0	0	0.110	0	0.900	0	0.907
CTNNA1	PTPRJ	9606.ENSP00000304669	9606.ENSP00000400010	0	0	0	0	0.062	0.056	0.900	0	0.903
CTNNA1	RAC1	9606.ENSP00000304669	9606.ENSP00000348461	0	0	0	0	0.049	0.095	0.900	0	0.906
CTNNA1	SRC	9606.ENSP00000304669	9606.ENSP00000362680	0	0	0	0	0.123	0	0.900	0	0.908
CTNNA1	CTTN	9606.ENSP00000304669	9606.ENSP00000365745	0	0	0	0	0.088	0.129	0.900	0	0.913
CTNNA1	RHOA	9606.ENSP00000304669	9606.ENSP00000400175	0	0	0	0	0.062	0.275	0.900	0	0.926
CTNNA1	CTNND1	9606.ENSP00000304669	9606.ENSP00000382004	0	0	0	0	0.421	0.500	0.900	0	0.968
CTNNA1	CTNNB1	9606.ENSP00000304669	9606.ENSP00000344456	0	0	0	0	0.094	0.993	0.900	0	0.999
CTNNB1	VCL	9606.ENSP00000344456	9606.ENSP00000211998	0	0	0	0	0.063	0.755	0.900	0	0.975
CTNNB1	YWHAH	9606.ENSP00000344456	9606.ENSP00000248975	0	0	0	0	0.062	0.058	0.900	0	0.903
CTNNB1	RAP1B	9606.ENSP00000344456	9606.ENSP00000250559	0	0	0	0	0.064	0.058	0.900	0	0.904
CTNNB1	RAB7A	9606.ENSP00000344456	9606.ENSP00000265062	0	0	0	0	0.064	0	0.900	0	0.902
CTNNB1	IQGAP2	9606.ENSP00000344456	9606.ENSP00000274364	0	0	0	0	0.062	0	0.900	0	0.902
CTNNB1	MMP3	9606.ENSP00000344456	9606.ENSP00000299855	0	0	0	0	0	0.073	0.900	0	0.903
CTNNB1	YWHAG	9606.ENSP00000344456	9606.ENSP00000306330	0	0	0	0	0.085	0.058	0.900	0	0.906
CTNNB1	KIF5B	9606.ENSP00000344456	9606.ENSP00000307078	0	0	0	0	0.078	0.166	0.900	0	0.916
CTNNB1	MET	9606.ENSP00000344456	9606.ENSP00000317272	0	0	0	0	0.063	0.518	0.900	0	0.950
CTNNB1	RUVBL1	9606.ENSP00000344456	9606.ENSP00000318297	0	0	0	0	0.082	0.843	0.800	0	0.968
CTNNB1	SFN	9606.ENSP00000344456	9606.ENSP00000340989	0	0	0	0	0	0.326	0.900	0	0.929
CTNNB1	YWHAB	9606.ENSP00000344456	9606.ENSP00000361930	0	0	0	0	0.068	0.058	0.900	0	0.904
CTNNB1	RAC1	9606.ENSP00000344456	9606.ENSP00000348461	0	0	0	0	0.064	0.182	0.900	0	0.916
CTNNB1	PTPRJ	9606.ENSP00000344456	9606.ENSP00000400010	0	0	0	0	0	0.427	0.900	0	0.940
CTNNB1	CTTN	9606.ENSP00000344456	9606.ENSP00000365745	0	0	0	0	0.062	0.143	0.900	0	0.912
CTNNB1	RHOA	9606.ENSP00000344456	9606.ENSP00000400175	0	0	0	0	0.099	0.132	0.900	0	0.915
CTNNB1	CTNND1	9606.ENSP00000344456	9606.ENSP00000382004	0	0	0	0	0.087	0.827	0.900	0	0.982
CTNNB1	YWHAZ	9606.ENSP00000344456	9606.ENSP00000379287	0	0	0	0	0.086	0.700	0.900	0	0.970
CTNNB1	SRC	9606.ENSP00000344456	9606.ENSP00000362680	0	0	0	0	0.060	0.711	0.900	0	0.970
CTNND1	VCL	9606.ENSP00000382004	9606.ENSP00000211998	0	0	0	0	0.134	0.157	0.900	0	0.920
CTNND1	RAP1B	9606.ENSP00000382004	9606.ENSP00000250559	0	0	0	0	0	0.103	0.900	0	0.906
CTNND1	MMP3	9606.ENSP00000382004	9606.ENSP00000299855	0	0	0	0	0	0	0.900	0	0.900
CTNND1	KIF5B	9606.ENSP00000382004	9606.ENSP00000307078	0	0	0	0	0.062	0.064	0.900	0	0.904
CTNND1	MET	9606.ENSP00000382004	9606.ENSP00000317272	0	0	0	0	0.120	0.059	0.900	0	0.909
CTNND1	RAC1	9606.ENSP00000382004	9606.ENSP00000348461	0	0	0	0	0	0.150	0.900	0	0.911
CTNND1	SRC	9606.ENSP00000382004	9606.ENSP00000362680	0	0	0	0	0.084	0.496	0.900	0	0.949
CTNND1	CTTN	9606.ENSP00000382004	9606.ENSP00000365745	0	0	0	0	0.098	0.501	0.900	0	0.951
CTNND1	PTPRJ	9606.ENSP00000382004	9606.ENSP00000400010	0	0	0	0	0	0.656	0.800	0	0.928
CTNND1	RHOA	9606.ENSP00000382004	9606.ENSP00000400175	0	0	0	0	0	0.347	0.900	0	0.931
CTTN	LAMC1	9606.ENSP00000365745	9606.ENSP00000258341	0	0	0	0	0.117	0	0.900	0	0.907
CTTN	LAMC2	9606.ENSP00000365745	9606.ENSP00000264144	0	0	0	0	0.076	0	0.900	0	0.903
CTTN	LAMA3	9606.ENSP00000365745	9606.ENSP00000324532	0	0	0	0	0.076	0	0.900	0	0.903
CTTN	RAC1	9606.ENSP00000365745	9606.ENSP00000348461	0	0	0	0	0.062	0	0.900	0	0.902
CTTN	SRC	9606.ENSP00000365745	9606.ENSP00000362680	0	0	0	0	0.064	0.518	0.900	0	0.950
CTTN	LAMB2	9606.ENSP00000365745	9606.ENSP00000388325	0	0	0	0	0.111	0	0.900	0	0.907
CTTN	DAG1	9606.ENSP00000365745	9606.ENSP00000442600	0	0	0	0	0.088	0	0.900	0	0.904
CTTN	ITGB1	9606.ENSP00000365745	9606.ENSP00000379350	0	0	0	0	0.086	0	0.900	0	0.904
DAG1	LAMC1	9606.ENSP00000442600	9606.ENSP00000258341	0	0	0	0	0.153	0.526	0.900	0	0.956
DAG1	LAMC2	9606.ENSP00000442600	9606.ENSP00000264144	0	0	0	0	0.062	0.526	0.900	0	0.951
DAG1	LAMA3	9606.ENSP00000442600	9606.ENSP00000324532	0	0	0	0	0.085	0.526	0.900	0	0.952
DAG1	RAC1	9606.ENSP00000442600	9606.ENSP00000348461	0	0	0	0	0.061	0.059	0.900	0	0.903
DAG1	SRC	9606.ENSP00000442600	9606.ENSP00000362680	0	0	0	0	0.062	0.666	0.900	0	0.965
DAG1	ITGB1	9606.ENSP00000442600	9606.ENSP00000379350	0	0	0	0	0.091	0.312	0.900	0	0.932
DAG1	LAMB2	9606.ENSP00000442600	9606.ENSP00000388325	0	0	0	0	0.157	0.174	0.900	0	0.924
DDB1	RUVBL1	9606.ENSP00000301764	9606.ENSP00000318297	0	0	0	0	0.258	0	0.900	0	0.922
DSC2	DSG2	9606.ENSP00000280904	9606.ENSP00000261590	0	0	0	0.717	0.160	0.486	0.800	0	0.906
DYNC1H1	HSP90AB1	9606.ENSP00000348965	9606.ENSP00000360609	0	0	0	0	0.063	0	0.900	0	0.902
EEF1A1	RPS9	9606.ENSP00000339063	9606.ENSP00000302896	0	0	0	0	0.782	0.825	0	0	0.960
EEF1A1	RPL13	9606.ENSP00000339063	9606.ENSP00000307889	0	0	0	0	0.762	0.854	0	0	0.963
EEF1A1	EEF2	9606.ENSP00000339063	9606.ENSP00000307940	0.073	0	0.337	0.560	0.900	0.543	0	0	0.960
EEF1A1	RPL15	9606.ENSP00000339063	9606.ENSP00000309334	0	0	0.301	0	0.934	0.865	0	0	0.993
EEF1A1	PSMD2	9606.ENSP00000339063	9606.ENSP00000310129	0	0	0	0	0.902	0.104	0	0	0.908
EEF1A1	RPS13	9606.ENSP00000339063	9606.ENSP00000435777	0	0	0.255	0	0.769	0.906	0	0	0.982
EEF1A1	RPS8	9606.ENSP00000339063	9606.ENSP00000379888	0	0	0	0	0.895	0.936	0	0	0.993
EEF1A1	GNB2L1	9606.ENSP00000339063	9606.ENSP00000426909	0	0	0	0	0.969	0.880	0	0	0.996
EEF2	RPS9	9606.ENSP00000307940	9606.ENSP00000302896	0.111	0	0	0	0.913	0.987	0	0	0.998
EEF2	RPL13	9606.ENSP00000307940	9606.ENSP00000307889	0	0	0	0	0.969	0.987	0	0	0.999
EEF2	EIF3B	9606.ENSP00000307940	9606.ENSP00000354125	0	0	0	0	0.917	0.067	0	0	0.919
EEF2	RPS8	9606.ENSP00000307940	9606.ENSP00000379888	0	0	0	0	0.972	0.987	0	0	0.999
EEF2	GNB2L1	9606.ENSP00000307940	9606.ENSP00000426909	0	0	0	0	0.981	0.987	0	0	0.999
EEF2	RPS13	9606.ENSP00000307940	9606.ENSP00000435777	0	0	0.311	0	0.943	0.987	0	0	0.999
EEF2	RPL15	9606.ENSP00000307940	9606.ENSP00000309334	0.051	0	0.211	0	0.971	0.987	0	0	0.999
EIF3B	RPS9	9606.ENSP00000354125	9606.ENSP00000302896	0	0	0	0	0.759	0.871	0.600	0	0.986
EIF3B	RPL15	9606.ENSP00000354125	9606.ENSP00000309334	0	0	0	0	0.929	0.078	0	0	0.932
EIF3B	RPS13	9606.ENSP00000354125	9606.ENSP00000435777	0	0	0	0	0.903	0.906	0.600	0	0.996
EIF3B	RPS8	9606.ENSP00000354125	9606.ENSP00000379888	0	0	0	0	0.902	0.874	0.600	0	0.994
EIF3B	GNB2L1	9606.ENSP00000354125	9606.ENSP00000426909	0	0	0	0	0.957	0.942	0	0	0.997
ENO1	TPI1	9606.ENSP00000234590	9606.ENSP00000229270	0.167	0	0.259	0	0.830	0.795	0	0	0.975
ENO1	PGK1	9606.ENSP00000234590	9606.ENSP00000362413	0.111	0	0.351	0	0.596	0.783	0	0	0.942
ENO1	GPI	9606.ENSP00000234590	9606.ENSP00000405573	0.111	0	0	0	0.713	0.381	0.800	0	0.964
ENO1	PGAM1	9606.ENSP00000234590	9606.ENSP00000359991	0.073	0	0	0	0.617	0.344	0.900	0	0.973
EPRS	IARS	9606.ENSP00000355890	9606.ENSP00000364794	0.069	0	0	0	0.957	0.989	0.900	0	0.999
EPS8	RAC1	9606.ENSP00000281172	9606.ENSP00000348461	0	0	0	0	0	0	0.900	0	0.900
FBN1	ITGA5	9606.ENSP00000325527	9606.ENSP00000293379	0	0	0	0	0.111	0.068	0.900	0	0.909
FBN1	ITGB1	9606.ENSP00000325527	9606.ENSP00000379350	0	0	0	0	0.098	0.127	0.900	0	0.914
FGG	ITGA5	9606.ENSP00000336829	9606.ENSP00000293379	0	0	0	0	0	0.307	0.900	0	0.927
FGG	ITGB1	9606.ENSP00000336829	9606.ENSP00000379350	0	0	0	0	0.063	0.056	0.900	0	0.903
FGG	SERPINC1	9606.ENSP00000336829	9606.ENSP00000356671	0	0	0	0	0.910	0.392	0.900	0	0.994
GANAB	PDIA3	9606.ENSP00000340466	9606.ENSP00000300289	0	0	0	0	0.147	0.172	0.900	0	0.923
GANAB	PRKCSH	9606.ENSP00000340466	9606.ENSP00000466134	0	0	0	0	0.233	0.970	0.900	0	0.997
GC	LGMN	9606.ENSP00000421725	9606.ENSP00000376911	0	0	0	0	0	0	0.900	0	0.900
GDI2	RAB7A	9606.ENSP00000369538	9606.ENSP00000265062	0	0	0	0	0.241	0.851	0.600	0	0.951
GDI2	RAB5C	9606.ENSP00000369538	9606.ENSP00000447053	0	0	0	0	0.080	0.756	0.600	0	0.902
GDI2	RAB1A	9606.ENSP00000369538	9606.ENSP00000387286	0	0	0	0	0.072	0.960	0.600	0	0.984
GFPT1	GPI	9606.ENSP00000349860	9606.ENSP00000405573	0.161	0	0	0	0.062	0	0.900	0	0.914
GIPC1	SDC4	9606.ENSP00000376753	9606.ENSP00000361818	0	0	0	0	0.065	0.270	0.900	0	0.925
GNAI1	GNB2	9606.ENSP00000343027	9606.ENSP00000305260	0	0	0	0	0.122	0.752	0.600	0	0.905
GNAI1	GNAI2	9606.ENSP00000343027	9606.ENSP00000312999	0	0	0	0.983	0	0.860	0.900	0	0.985
GNAI1	INS	9606.ENSP00000343027	9606.ENSP00000380432	0	0	0	0	0	0	0.900	0	0.900
GNAI1	SRC	9606.ENSP00000343027	9606.ENSP00000362680	0	0	0	0	0.062	0.159	0.900	0	0.914
GNAI1	GNAS	9606.ENSP00000343027	9606.ENSP00000360141	0	0	0	0.889	0.062	0.260	0.900	0	0.924
GNAI1	RHOA	9606.ENSP00000343027	9606.ENSP00000400175	0	0	0	0	0.067	0.247	0.900	0	0.923
GNAI1	RAC1	9606.ENSP00000343027	9606.ENSP00000348461	0	0	0	0	0	0.352	0.900	0	0.932
GNAI1	GNAI3	9606.ENSP00000343027	9606.ENSP00000358867	0	0	0	0.986	0	0.870	0.900	0	0.986
GNAI2	GNB2	9606.ENSP00000312999	9606.ENSP00000305260	0	0	0	0	0.330	0.667	0.600	0	0.903
GNAI2	INS	9606.ENSP00000312999	9606.ENSP00000380432	0	0	0	0	0	0	0.900	0	0.900
GNAI2	SRC	9606.ENSP00000312999	9606.ENSP00000362680	0	0	0	0	0.067	0.159	0.900	0	0.914
GNAI2	RAC1	9606.ENSP00000312999	9606.ENSP00000348461	0	0	0	0	0.046	0.352	0.900	0	0.932
GNAI2	RHOA	9606.ENSP00000312999	9606.ENSP00000400175	0	0	0	0	0.140	0.247	0.900	0	0.929
GNAI2	GNAI3	9606.ENSP00000312999	9606.ENSP00000358867	0	0	0	0.983	0.057	0.885	0.900	0	0.988
GNAI3	GNB2	9606.ENSP00000358867	9606.ENSP00000305260	0	0	0	0	0.122	0.819	0.600	0	0.931
GNAI3	RAC1	9606.ENSP00000358867	9606.ENSP00000348461	0	0	0	0	0	0.352	0.900	0	0.932
GNAI3	SRC	9606.ENSP00000358867	9606.ENSP00000362680	0	0	0	0	0.062	0.159	0.900	0	0.914
GNAI3	RHOA	9606.ENSP00000358867	9606.ENSP00000400175	0	0	0	0	0.116	0.247	0.900	0	0.927
GNB2	SRC	9606.ENSP00000305260	9606.ENSP00000362680	0	0	0	0	0.096	0.060	0.900	0	0.907
GNB2	GNG12	9606.ENSP00000305260	9606.ENSP00000360021	0	0	0	0	0.062	0.993	0.600	0	0.997
GNB2L1	PSMD11	9606.ENSP00000426909	9606.ENSP00000261712	0	0	0	0	0.900	0	0	0	0.900
GNB2L1	RPS9	9606.ENSP00000426909	9606.ENSP00000302896	0	0	0	0	0.991	0.988	0.540	0	0.999
GNB2L1	RPL13	9606.ENSP00000426909	9606.ENSP00000307889	0	0	0	0	0.993	0.995	0	0	0.999
GNB2L1	RPL15	9606.ENSP00000426909	9606.ENSP00000309334	0	0	0	0	0.992	0.995	0	0	0.999
GNB2L1	PSMD2	9606.ENSP00000426909	9606.ENSP00000310129	0	0	0	0	0.902	0.125	0	0	0.911
GNB2L1	SRC	9606.ENSP00000426909	9606.ENSP00000362680	0	0	0	0	0	0.867	0.900	0	0.986
GNB2L1	RPS8	9606.ENSP00000426909	9606.ENSP00000379888	0	0	0	0	0.996	0.990	0.540	0	0.999
GNB2L1	RPS13	9606.ENSP00000426909	9606.ENSP00000435777	0	0	0	0	0.993	0.988	0.540	0	0.999
GNG12	SRC	9606.ENSP00000360021	9606.ENSP00000362680	0	0	0	0	0	0.056	0.900	0	0.901
GNPDA1	GNPDA2	9606.ENSP00000423674	9606.ENSP00000295448	0	0	0.449	0.983	0.088	0.626	0.800	0	0.926
GNPDA1	GPI	9606.ENSP00000423674	9606.ENSP00000405573	0.111	0	0	0	0.063	0	0.900	0	0.909
GNPDA2	GPI	9606.ENSP00000295448	9606.ENSP00000405573	0.111	0	0	0	0.063	0	0.900	0	0.909
GNS	HSPA8	9606.ENSP00000258145	9606.ENSP00000432083	0	0	0	0	0	0	0.900	0	0.900
GNS	HEXB	9606.ENSP00000258145	9606.ENSP00000261416	0	0	0	0	0.143	0.261	0.900	0	0.931
GNS	HEXA	9606.ENSP00000258145	9606.ENSP00000268097	0	0	0	0	0.065	0.383	0.900	0	0.937
GNS	GUSB	9606.ENSP00000258145	9606.ENSP00000302728	0.056	0	0	0	0	0.388	0.900	0	0.937
GPC4	VCAN	9606.ENSP00000359864	9606.ENSP00000265077	0	0	0	0	0.076	0	0.900	0	0.903
GPI	TPI1	9606.ENSP00000405573	9606.ENSP00000229270	0.154	0	0	0	0.912	0.610	0.800	0	0.993
GPI	TALDO1	9606.ENSP00000405573	9606.ENSP00000321259	0.219	0	0	0	0.219	0.059	0.900	0	0.935
GPI	TKT	9606.ENSP00000405573	9606.ENSP00000391481	0.135	0	0	0	0.125	0.272	0.900	0	0.937
GSR	GSS	9606.ENSP00000221130	9606.ENSP00000216951	0	0	0	0	0.086	0.261	0.900	0	0.926
GSS	LAP3	9606.ENSP00000216951	9606.ENSP00000226299	0	0	0	0	0.169	0	0.900	0	0.913
HEXA	HEXB	9606.ENSP00000268097	9606.ENSP00000261416	0	0	0.448	0.955	0.103	0.939	0.800	0	0.988
HSP90AB1	HSPA4	9606.ENSP00000360609	9606.ENSP00000302961	0	0	0	0	0.611	0.772	0	0	0.907
HSP90AB1	SRC	9606.ENSP00000360609	9606.ENSP00000362680	0	0	0	0	0	0.488	0.900	0	0.946
HSP90AB1	HSPA8	9606.ENSP00000360609	9606.ENSP00000432083	0	0	0	0	0.641	0.840	0.600	0	0.975
HSPA4	HSPA8	9606.ENSP00000302961	9606.ENSP00000432083	0	0	0.435	0.783	0.459	0.911	0.600	0	0.981
HSPA5	PDIA4	9606.ENSP00000324173	9606.ENSP00000286091	0	0	0	0	0.930	0.663	0	0	0.975
HSPA5	PDIA3	9606.ENSP00000324173	9606.ENSP00000300289	0	0	0	0	0.720	0.743	0.600	0	0.968
HSPA5	HSPA8	9606.ENSP00000324173	9606.ENSP00000432083	0	0	0.448	0.966	0.235	0.748	0.600	0	0.917
HSPA5	PDIA6	9606.ENSP00000324173	9606.ENSP00000385385	0	0	0	0	0.742	0.759	0.540	0	0.969
HSPA5	P4HB	9606.ENSP00000324173	9606.ENSP00000327801	0	0	0	0	0.743	0.744	0.360	0	0.954
HSPA5	HYOU1	9606.ENSP00000324173	9606.ENSP00000480150	0	0	0	0.698	0.933	0.941	0.540	0	0.998
HSPA8	SORT1	9606.ENSP00000432083	9606.ENSP00000256637	0	0	0	0	0.052	0	0.900	0	0.901
HSPA8	VPS37B	9606.ENSP00000432083	9606.ENSP00000267202	0	0	0	0	0	0	0.900	0	0.900
HSPA8	MVB12A	9606.ENSP00000432083	9606.ENSP00000324810	0	0	0	0	0	0	0.900	0	0.900
HSPA8	VPS28	9606.ENSP00000432083	9606.ENSP00000366565	0	0	0	0	0	0	0.900	0	0.900
HSPA8	RAB5C	9606.ENSP00000432083	9606.ENSP00000447053	0	0	0	0	0.052	0	0.900	0	0.901
HYOU1	PDIA4	9606.ENSP00000480150	9606.ENSP00000286091	0	0	0	0	0.955	0.529	0	0	0.978
HYOU1	PDIA6	9606.ENSP00000480150	9606.ENSP00000385385	0	0	0	0	0.775	0.391	0.540	0	0.931
ICAM1	MUC1	9606.ENSP00000264832	9606.ENSP00000484824	0	0	0	0	0.076	0	0.900	0	0.903
IFITM1	PSMB8	9606.ENSP00000386187	9606.ENSP00000364016	0	0	0	0	0.112	0	0.900	0	0.907
IFITM1	IFITM3	9606.ENSP00000386187	9606.ENSP00000382707	0	0	0	0.964	0.740	0	0.900	0	0.972
IFITM1	IFITM2	9606.ENSP00000386187	9606.ENSP00000484689	0	0	0	0.962	0.832	0	0.900	0	0.982
IFITM2	PSMB8	9606.ENSP00000484689	9606.ENSP00000364016	0	0	0	0	0.108	0	0.900	0	0.907
IFITM2	IFITM3	9606.ENSP00000484689	9606.ENSP00000382707	0	0	0	0.981	0.892	0	0.900	0	0.988
IFITM3	PSMB8	9606.ENSP00000382707	9606.ENSP00000364016	0	0	0	0	0.094	0	0.900	0	0.905
IGF2R	SORT1	9606.ENSP00000349437	9606.ENSP00000256637	0	0	0	0	0.062	0.076	0.900	0	0.905
IGSF8	ITGB1	9606.ENSP00000357065	9606.ENSP00000379350	0	0	0	0	0	0	0.900	0	0.900
ILF2	ILF3	9606.ENSP00000355011	9606.ENSP00000404121	0	0	0	0.637	0.937	0.918	0	0	0.994
INS	KIF5B	9606.ENSP00000380432	9606.ENSP00000307078	0	0	0	0	0	0	0.900	0	0.900
IQGAP2	RAC1	9606.ENSP00000274364	9606.ENSP00000348461	0	0	0	0	0	0.776	0.600	0	0.906
IST1	VPS4B	9606.ENSP00000438399	9606.ENSP00000238497	0	0	0	0	0.111	0.953	0	0	0.956
IST1	VPS4A	9606.ENSP00000438399	9606.ENSP00000254950	0	0	0	0	0.154	0.776	0.600	0	0.917
ITGA5	RAC1	9606.ENSP00000293379	9606.ENSP00000348461	0	0	0	0	0	0	0.900	0	0.900
ITGA5	TLN1	9606.ENSP00000293379	9606.ENSP00000316029	0	0	0	0	0.202	0.338	0.900	0	0.942
ITGA5	ITGB1	9606.ENSP00000293379	9606.ENSP00000379350	0	0	0	0	0.119	0.983	0.900	0	0.998
ITGA6	YWHAH	9606.ENSP00000386896	9606.ENSP00000248975	0	0	0	0	0	0.073	0.900	0	0.903
ITGA6	LAMC1	9606.ENSP00000386896	9606.ENSP00000258341	0	0	0	0	0.107	0.153	0.900	0	0.917
ITGA6	THBS1	9606.ENSP00000386896	9606.ENSP00000260356	0	0	0	0	0.065	0.112	0.900	0	0.909
ITGA6	LAMC2	9606.ENSP00000386896	9606.ENSP00000264144	0	0	0	0	0.090	0.153	0.900	0	0.916
ITGA6	YWHAG	9606.ENSP00000386896	9606.ENSP00000306330	0	0	0	0	0	0.073	0.900	0	0.903
ITGA6	MET	9606.ENSP00000386896	9606.ENSP00000317272	0	0	0	0	0.108	0.114	0.900	0	0.914
ITGA6	LAMA3	9606.ENSP00000386896	9606.ENSP00000324532	0	0	0	0	0.097	0.388	0.900	0	0.939
ITGA6	SFN	9606.ENSP00000386896	9606.ENSP00000340989	0	0	0	0	0.065	0.069	0.900	0	0.905
ITGA6	YWHAB	9606.ENSP00000386896	9606.ENSP00000361930	0	0	0	0	0	0.109	0.900	0	0.907
ITGA6	YWHAZ	9606.ENSP00000386896	9606.ENSP00000379287	0	0	0	0	0	0.109	0.900	0	0.907
ITGA6	ITGB1	9606.ENSP00000386896	9606.ENSP00000379350	0	0	0	0	0.094	0.911	0.900	0	0.991
ITGA6	LAMB2	9606.ENSP00000386896	9606.ENSP00000388325	0	0	0	0	0.099	0.346	0.900	0	0.935
ITGB1	VCL	9606.ENSP00000379350	9606.ENSP00000211998	0	0	0	0	0.258	0.354	0.900	0	0.947
ITGB1	LAMC1	9606.ENSP00000379350	9606.ENSP00000258341	0	0	0	0	0.159	0.130	0.900	0	0.920
ITGB1	THBS1	9606.ENSP00000379350	9606.ENSP00000260356	0	0	0	0	0.115	0.270	0.900	0	0.929
ITGB1	LAMC2	9606.ENSP00000379350	9606.ENSP00000264144	0	0	0	0	0.062	0.130	0.900	0	0.911
ITGB1	TNC	9606.ENSP00000379350	9606.ENSP00000265131	0	0	0	0	0.099	0.056	0.900	0	0.907
ITGB1	TLN1	9606.ENSP00000379350	9606.ENSP00000316029	0	0	0	0	0.090	0.876	0.900	0	0.987
ITGB1	LAMA3	9606.ENSP00000379350	9606.ENSP00000324532	0	0	0	0	0.062	0.130	0.900	0	0.911
ITGB1	RAC1	9606.ENSP00000379350	9606.ENSP00000348461	0	0	0	0	0.074	0.058	0.900	0	0.905
ITGB1	TGM2	9606.ENSP00000379350	9606.ENSP00000355330	0	0	0	0	0.083	0.462	0.900	0	0.946
ITGB1	SRC	9606.ENSP00000379350	9606.ENSP00000362680	0	0	0	0	0.064	0.070	0.900	0	0.905
ITGB1	YWHAZ	9606.ENSP00000379350	9606.ENSP00000379287	0	0	0	0	0.064	0.057	0.900	0	0.904
ITGB1	TGFBI	9606.ENSP00000379350	9606.ENSP00000416330	0	0	0	0	0.129	0	0.900	0	0.909
ITGB1	LAMB2	9606.ENSP00000379350	9606.ENSP00000388325	0	0	0	0	0.146	0.140	0.900	0	0.920
ITGB1	RHOA	9606.ENSP00000379350	9606.ENSP00000400175	0	0	0	0	0.089	0.058	0.900	0	0.906
ITIH2	SERPINC1	9606.ENSP00000351190	9606.ENSP00000356671	0	0	0	0	0.917	0	0	0	0.917
KPNB1	MET	9606.ENSP00000290158	9606.ENSP00000317272	0	0	0	0	0	0	0.900	0	0.900
KRAS	RALA	9606.ENSP00000256078	9606.ENSP00000005257	0	0	0.441	0.936	0	0.264	0.900	0	0.925
KRAS	YWHAH	9606.ENSP00000256078	9606.ENSP00000248975	0	0	0	0	0.062	0.245	0.900	0	0.922
KRAS	RALB	9606.ENSP00000256078	9606.ENSP00000272519	0	0	0.441	0.931	0	0.122	0.900	0	0.911
KRAS	SPTBN1	9606.ENSP00000256078	9606.ENSP00000349259	0	0	0	0	0.062	0.280	0.900	0	0.926
KRAS	YWHAG	9606.ENSP00000256078	9606.ENSP00000306330	0	0	0	0	0	0.245	0.900	0	0.921
KRAS	YWHAB	9606.ENSP00000256078	9606.ENSP00000361930	0	0	0	0	0.062	0.251	0.900	0	0.923
KRAS	SFN	9606.ENSP00000256078	9606.ENSP00000340989	0	0	0	0	0	0.213	0.900	0	0.918
KRAS	RAC1	9606.ENSP00000256078	9606.ENSP00000348461	0	0	0.250	0.735	0.065	0.305	0.900	0	0.933
KRAS	YWHAZ	9606.ENSP00000256078	9606.ENSP00000379287	0	0	0	0	0.062	0.309	0.900	0	0.929
KRAS	RHOA	9606.ENSP00000256078	9606.ENSP00000400175	0	0	0.414	0.761	0.064	0.431	0.900	0	0.947
KRAS	PDGFRB	9606.ENSP00000256078	9606.ENSP00000261799	0	0	0	0	0	0.102	0.900	0	0.906
KRAS	MET	9606.ENSP00000256078	9606.ENSP00000317272	0	0	0	0	0.062	0.243	0.900	0	0.922
KRAS	SRC	9606.ENSP00000256078	9606.ENSP00000362680	0	0	0	0	0.083	0.471	0.900	0	0.947
KRT1	KRT10	9606.ENSP00000252244	9606.ENSP00000269576	0	0	0	0.880	0.146	0.972	0	0	0.975
LAMA3	MMP2	9606.ENSP00000324532	9606.ENSP00000219070	0	0	0	0	0	0	0.900	0	0.900
LAMA3	LAMC1	9606.ENSP00000324532	9606.ENSP00000258341	0	0	0	0.583	0.667	0.525	0.900	0	0.982
LAMA3	LAMC2	9606.ENSP00000324532	9606.ENSP00000264144	0	0	0	0.588	0.219	0.402	0.900	0	0.949
LAMA3	MMP3	9606.ENSP00000324532	9606.ENSP00000299855	0	0	0	0	0	0	0.900	0	0.900
LAMA3	MET	9606.ENSP00000324532	9606.ENSP00000317272	0	0	0	0	0.140	0.078	0.900	0	0.913
LAMA3	RAC1	9606.ENSP00000324532	9606.ENSP00000348461	0	0	0	0	0.062	0	0.900	0	0.902
LAMA3	SRC	9606.ENSP00000324532	9606.ENSP00000362680	0	0	0	0	0.085	0.056	0.900	0	0.906
LAMA3	SDC4	9606.ENSP00000324532	9606.ENSP00000361818	0	0	0	0	0.089	0	0.900	0	0.905
LAMA3	LAMB2	9606.ENSP00000324532	9606.ENSP00000388325	0	0	0	0.579	0.542	0.554	0.900	0	0.977
LAMB2	LAMC1	9606.ENSP00000388325	9606.ENSP00000258341	0	0	0	0.670	0.712	0.620	0.900	0	0.988
LAMB2	LAMC2	9606.ENSP00000388325	9606.ENSP00000264144	0	0	0	0.578	0.145	0.230	0.900	0	0.928
LAMB2	MET	9606.ENSP00000388325	9606.ENSP00000317272	0	0	0	0	0.098	0	0.900	0	0.905
LAMB2	RAC1	9606.ENSP00000388325	9606.ENSP00000348461	0	0	0	0	0	0	0.900	0	0.900
LAMB2	SRC	9606.ENSP00000388325	9606.ENSP00000362680	0	0	0	0	0.094	0	0.900	0	0.905
LAMC1	RAC1	9606.ENSP00000258341	9606.ENSP00000348461	0	0	0	0	0.062	0	0.900	0	0.902
LAMC1	LAMC2	9606.ENSP00000258341	9606.ENSP00000264144	0	0	0	0.912	0.065	0	0.900	0	0.902
LAMC1	MET	9606.ENSP00000258341	9606.ENSP00000317272	0	0	0	0	0.128	0.078	0.900	0	0.912
LAMC1	SRC	9606.ENSP00000258341	9606.ENSP00000362680	0	0	0	0	0.062	0.056	0.900	0	0.903
LAMC2	MMP2	9606.ENSP00000264144	9606.ENSP00000219070	0	0	0	0	0	0	0.900	0	0.900
LAMC2	YWHAH	9606.ENSP00000264144	9606.ENSP00000248975	0	0	0	0	0.049	0	0.900	0	0.900
LAMC2	YWHAG	9606.ENSP00000264144	9606.ENSP00000306330	0	0	0	0	0.049	0	0.900	0	0.900
LAMC2	YWHAB	9606.ENSP00000264144	9606.ENSP00000361930	0	0	0	0	0.049	0	0.900	0	0.900
LAMC2	RAC1	9606.ENSP00000264144	9606.ENSP00000348461	0	0	0	0	0.062	0	0.900	0	0.902
LAMC2	SRC	9606.ENSP00000264144	9606.ENSP00000362680	0	0	0	0	0	0.056	0.900	0	0.901
LAMC2	YWHAZ	9606.ENSP00000264144	9606.ENSP00000379287	0	0	0	0	0.049	0	0.900	0	0.900
LAMC2	SFN	9606.ENSP00000264144	9606.ENSP00000340989	0	0	0	0	0.149	0	0.900	0	0.911
LAMC2	MET	9606.ENSP00000264144	9606.ENSP00000317272	0	0	0	0	0.110	0.078	0.900	0	0.910
LAMC2	MMP3	9606.ENSP00000264144	9606.ENSP00000299855	0	0	0	0	0	0	0.900	0	0.900
LNPEP	YKT6	9606.ENSP00000231368	9606.ENSP00000223369	0	0	0	0	0	0	0.900	0	0.900
LNPEP	SFN	9606.ENSP00000231368	9606.ENSP00000340989	0	0	0	0	0.062	0.058	0.900	0	0.903
LNPEP	YWHAH	9606.ENSP00000231368	9606.ENSP00000248975	0	0	0	0	0.063	0.058	0.900	0	0.904
LNPEP	YWHAZ	9606.ENSP00000231368	9606.ENSP00000379287	0	0	0	0	0.063	0.058	0.900	0	0.904
LNPEP	YWHAB	9606.ENSP00000231368	9606.ENSP00000361930	0	0	0	0	0.083	0.058	0.900	0	0.906
LNPEP	YWHAG	9606.ENSP00000231368	9606.ENSP00000306330	0	0	0	0	0.087	0.058	0.900	0	0.906
LNPEP	RAB14	9606.ENSP00000231368	9606.ENSP00000362946	0	0	0	0	0.046	0.056	0.900	0	0.902
LNPEP	RAB10	9606.ENSP00000231368	9606.ENSP00000264710	0	0	0	0	0.061	0.260	0.900	0	0.924
LUM	OGN	9606.ENSP00000266718	9606.ENSP00000262551	0	0	0	0.656	0.233	0	0.900	0	0.920
MDH1	ME1	9606.ENSP00000438144	9606.ENSP00000358719	0.070	0	0	0	0.108	0.063	0.900	0	0.911
MET	RAP1B	9606.ENSP00000317272	9606.ENSP00000250559	0	0	0	0	0	0.243	0.900	0	0.921
MET	RHOA	9606.ENSP00000317272	9606.ENSP00000400175	0	0	0	0	0	0.243	0.900	0	0.921
MET	SRC	9606.ENSP00000317272	9606.ENSP00000362680	0	0	0	0.684	0.064	0.756	0.900	0	0.975
MET	PTPRJ	9606.ENSP00000317272	9606.ENSP00000400010	0	0	0	0	0.064	0.707	0.900	0	0.970
MMP1	TIMP1	9606.ENSP00000322788	9606.ENSP00000218388	0	0	0	0	0.157	0.869	0.900	0	0.988
MMP1	MMP2	9606.ENSP00000322788	9606.ENSP00000219070	0	0	0	0.869	0.154	0	0.900	0	0.911
MMP1	MMP3	9606.ENSP00000322788	9606.ENSP00000299855	0	0	0.298	0.953	0.529	0	0.900	0	0.951
MMP1	MMP9	9606.ENSP00000322788	9606.ENSP00000361405	0	0	0	0.750	0.518	0	0.900	0	0.949
MMP2	TIMP1	9606.ENSP00000219070	9606.ENSP00000218388	0	0	0	0	0.155	0.327	0.900	0	0.938
MMP2	MMP9	9606.ENSP00000219070	9606.ENSP00000361405	0	0	0	0.929	0.062	0	0.900	0	0.902
MMP2	SRC	9606.ENSP00000219070	9606.ENSP00000362680	0	0	0	0	0	0	0.900	0	0.900
MMP3	TIMP1	9606.ENSP00000299855	9606.ENSP00000218388	0	0	0	0	0.111	0.941	0.900	0	0.994
MMP9	TIMP1	9606.ENSP00000361405	9606.ENSP00000218388	0	0	0	0	0.063	0.522	0.800	0	0.902
MMP9	SDC4	9606.ENSP00000361405	9606.ENSP00000361818	0	0	0	0	0.067	0	0.900	0	0.902
MMP9	SRC	9606.ENSP00000361405	9606.ENSP00000362680	0	0	0	0	0.089	0	0.900	0	0.905
MSN	SLC9A3R1	9606.ENSP00000353408	9606.ENSP00000262613	0	0	0	0	0.062	0.949	0.800	0	0.989
MSN	RDX	9606.ENSP00000353408	9606.ENSP00000384136	0	0	0	0.981	0	0	0.900	0	0.900
MUC1	MUC13	9606.ENSP00000484824	9606.ENSP00000485028	0	0	0	0	0.071	0	0.900	0	0.903
MVB12A	VPS37B	9606.ENSP00000324810	9606.ENSP00000267202	0	0	0	0	0.072	0.968	0.900	0	0.996
MVB12A	PARK7	9606.ENSP00000324810	9606.ENSP00000418770	0	0	0	0	0.061	0	0.900	0	0.902
MVB12A	VPS28	9606.ENSP00000324810	9606.ENSP00000366565	0	0	0	0	0.093	0.991	0.900	0	0.999
MYL6	RAC1	9606.ENSP00000446955	9606.ENSP00000348461	0	0	0	0	0	0.162	0.900	0	0.912
MYL6	RHOA	9606.ENSP00000446955	9606.ENSP00000400175	0	0	0	0	0.119	0.077	0.900	0	0.911
MYO1C	RAB10	9606.ENSP00000352834	9606.ENSP00000264710	0	0	0	0	0	0.149	0.900	0	0.911
MYO1C	RAC1	9606.ENSP00000352834	9606.ENSP00000348461	0	0	0	0	0.064	0.139	0.900	0	0.912
MYO1C	RAB14	9606.ENSP00000352834	9606.ENSP00000362946	0	0	0	0	0.051	0.139	0.900	0	0.911
NAPA	STX7	9606.ENSP00000263354	9606.ENSP00000356918	0	0	0	0	0.062	0.940	0.540	0	0.971
NCKAP1	RAC1	9606.ENSP00000354251	9606.ENSP00000348461	0	0	0	0	0	0.885	0.900	0	0.988
NCKAP1	PSMA7	9606.ENSP00000354251	9606.ENSP00000359910	0	0	0	0	0	0	0.900	0	0.900
NCL	NPM1	9606.ENSP00000318195	9606.ENSP00000296930	0	0	0	0	0.735	0.883	0.900	0	0.996
NCL	RPS9	9606.ENSP00000318195	9606.ENSP00000302896	0	0	0	0	0.140	0.211	0.900	0	0.926
NME1	RAC1	9606.ENSP00000337060	9606.ENSP00000348461	0	0	0	0	0	0.270	0.900	0	0.923
P4HB	PDIA6	9606.ENSP00000327801	9606.ENSP00000385385	0	0	0	0.603	0.609	0.747	0.360	0	0.931
PACSIN2	PACSIN3	9606.ENSP00000263246	9606.ENSP00000440945	0	0	0	0.957	0	0.878	0.600	0	0.949
PARK7	VPS37B	9606.ENSP00000418770	9606.ENSP00000267202	0	0	0	0	0	0	0.900	0	0.900
PARK7	VPS28	9606.ENSP00000418770	9606.ENSP00000366565	0	0	0	0	0.125	0	0.900	0	0.908
PDGFRB	RAC1	9606.ENSP00000261799	9606.ENSP00000348461	0	0	0	0	0	0.078	0.900	0	0.903
PDGFRB	PTPRJ	9606.ENSP00000261799	9606.ENSP00000400010	0	0	0	0	0	0.679	0.900	0	0.966
PDGFRB	SLC9A3R1	9606.ENSP00000261799	9606.ENSP00000262613	0	0	0	0	0	0.772	0.900	0	0.976
PDGFRB	SRC	9606.ENSP00000261799	9606.ENSP00000362680	0	0	0	0.659	0.062	0.885	0.900	0	0.988
PDIA3	SNAP23	9606.ENSP00000300289	9606.ENSP00000249647	0	0	0	0	0	0	0.900	0	0.900
PDIA3	PRKCSH	9606.ENSP00000300289	9606.ENSP00000466134	0	0	0	0	0.163	0	0.900	0	0.912
PDIA4	PDIA6	9606.ENSP00000286091	9606.ENSP00000385385	0	0	0	0.696	0.876	0.385	0	0	0.920
PFN1	RHOA	9606.ENSP00000225655	9606.ENSP00000400175	0	0	0	0	0.261	0.168	0.900	0	0.933
PGAM1	PGK1	9606.ENSP00000359991	9606.ENSP00000362413	0	0	0	0	0.567	0.316	0.900	0	0.967
PGD	TALDO1	9606.ENSP00000270776	9606.ENSP00000321259	0.281	0	0	0	0.855	0.725	0	0	0.969
PGK1	TPI1	9606.ENSP00000362413	9606.ENSP00000229270	0.219	0	0.261	0	0.836	0.732	0	0	0.971
PGM5	TPI1	9606.ENSP00000379678	9606.ENSP00000229270	0	0	0	0	0.767	0.688	0	0	0.924
PNP	UPP1	9606.ENSP00000354532	9606.ENSP00000330032	0.152	0	0	0	0.063	0	0.900	0	0.913
PRDX1	PRDX2	9606.ENSP00000262746	9606.ENSP00000301522	0	0	0.449	0.979	0.101	0.885	0.500	0	0.944
PSG1	PSG3	9606.ENSP00000308970	9606.ENSP00000332215	0	0	0	0.983	0.550	0.810	0	0	0.910
PSG3	PSG9	9606.ENSP00000332215	9606.ENSP00000270077	0	0	0	0.982	0.331	0.862	0	0	0.903
PSMA1	PSMA4	9606.ENSP00000414359	9606.ENSP00000044462	0	0	0.267	0.750	0.991	0.997	0.900	0	0.999
PSMA1	PSMA3	9606.ENSP00000414359	9606.ENSP00000216455	0	0	0.358	0.733	0.994	0.997	0.900	0	0.999
PSMA1	PSMA2	9606.ENSP00000414359	9606.ENSP00000223321	0	0	0.346	0.815	0.991	0.997	0.900	0	0.999
PSMA1	PSMA6	9606.ENSP00000414359	9606.ENSP00000261479	0	0	0.327	0.757	0.992	0.997	0.900	0	0.999
PSMA1	PSMD11	9606.ENSP00000414359	9606.ENSP00000261712	0	0	0	0	0.761	0.996	0.900	0	0.999
PSMA1	PSMB1	9606.ENSP00000414359	9606.ENSP00000262193	0	0	0	0	0.986	0.997	0.900	0	0.999
PSMA1	PSMD3	9606.ENSP00000414359	9606.ENSP00000264639	0	0	0	0	0.833	0.996	0.900	0	0.999
PSMA1	PSMB6	9606.ENSP00000414359	9606.ENSP00000270586	0	0	0	0	0.956	0.997	0.900	0	0.999
PSMA1	PSMA5	9606.ENSP00000414359	9606.ENSP00000271308	0	0	0.387	0.808	0.968	0.997	0.900	0	0.999
PSMA1	PSMB4	9606.ENSP00000414359	9606.ENSP00000290541	0	0	0	0	0.924	0.998	0.900	0	0.999
PSMA1	PSMD2	9606.ENSP00000414359	9606.ENSP00000310129	0	0	0	0	0.573	0.996	0.800	0	0.999
PSMA1	PSMA7	9606.ENSP00000414359	9606.ENSP00000359910	0	0	0.385	0.832	0.980	0.996	0.900	0	0.999
PSMA1	PSMB2	9606.ENSP00000414359	9606.ENSP00000362334	0	0	0	0	0.989	0.997	0.900	0	0.999
PSMA1	PSMB8	9606.ENSP00000414359	9606.ENSP00000364016	0	0	0	0	0.652	0.994	0.800	0	0.999
PSMA1	PSMC6	9606.ENSP00000414359	9606.ENSP00000401802	0.059	0	0	0	0.884	0.997	0.800	0	0.999
PSMA1	PSMB3	9606.ENSP00000414359	9606.ENSP00000483688	0	0	0	0	0.963	0.997	0.900	0	0.999
PSMA2	PSMA4	9606.ENSP00000223321	9606.ENSP00000044462	0	0	0.361	0.858	0.995	0.997	0.900	0	0.999
PSMA2	PSMA3	9606.ENSP00000223321	9606.ENSP00000216455	0	0	0.382	0.790	0.995	0.997	0.900	0	0.999
PSMA2	VCP	9606.ENSP00000223321	9606.ENSP00000351777	0	0	0.257	0	0.137	0.887	0	0	0.921
PSMA2	PSMA7	9606.ENSP00000223321	9606.ENSP00000359910	0	0	0.423	0.881	0.981	0.994	0.900	0	0.999
PSMA2	PSMA5	9606.ENSP00000223321	9606.ENSP00000271308	0	0	0.429	0.838	0.990	0.997	0.900	0	0.999
PSMA2	PSMB6	9606.ENSP00000223321	9606.ENSP00000270586	0	0	0	0	0.946	0.997	0.900	0	0.999
PSMA2	PSMD3	9606.ENSP00000223321	9606.ENSP00000264639	0	0	0	0	0.591	0.993	0.900	0	0.999
PSMA2	PSMD2	9606.ENSP00000223321	9606.ENSP00000310129	0	0	0	0	0.673	0.996	0.800	0	0.999
PSMA2	PSMB1	9606.ENSP00000223321	9606.ENSP00000262193	0	0	0.297	0	0.985	0.997	0.900	0	0.999
PSMA2	PSMC6	9606.ENSP00000223321	9606.ENSP00000401802	0	0	0.205	0	0.903	0.997	0.800	0	0.999
PSMA2	PSMB4	9606.ENSP00000223321	9606.ENSP00000290541	0	0	0	0	0.953	0.997	0.900	0	0.999
PSMA2	PSMB3	9606.ENSP00000223321	9606.ENSP00000483688	0	0	0.221	0	0.976	0.997	0.900	0	0.999
PSMA2	PSMA6	9606.ENSP00000223321	9606.ENSP00000261479	0	0	0.406	0.843	0.991	0.997	0.900	0	0.999
PSMA2	PSMD11	9606.ENSP00000223321	9606.ENSP00000261712	0	0	0	0	0.716	0.996	0.900	0	0.999
PSMA2	PSMB2	9606.ENSP00000223321	9606.ENSP00000362334	0	0	0.259	0	0.989	0.997	0.900	0	0.999
PSMA2	PSMB8	9606.ENSP00000223321	9606.ENSP00000364016	0	0	0	0	0.704	0.993	0.800	0	0.999
PSMA3	PSMA4	9606.ENSP00000216455	9606.ENSP00000044462	0	0	0.327	0.751	0.996	0.997	0.900	0	0.999
PSMA3	PSMD11	9606.ENSP00000216455	9606.ENSP00000261712	0	0	0	0	0.907	0.996	0.900	0	0.999
PSMA3	PSMB2	9606.ENSP00000216455	9606.ENSP00000362334	0	0	0	0	0.956	0.997	0.900	0	0.999
PSMA3	PSMB4	9606.ENSP00000216455	9606.ENSP00000290541	0	0	0	0	0.918	0.997	0.900	0	0.999
PSMA3	PSMC6	9606.ENSP00000216455	9606.ENSP00000401802	0.059	0	0.207	0	0.966	0.997	0.800	0	0.999
PSMA3	PSMA5	9606.ENSP00000216455	9606.ENSP00000271308	0	0	0.424	0.817	0.994	0.997	0.900	0	0.999
PSMA3	PSMD3	9606.ENSP00000216455	9606.ENSP00000264639	0	0	0	0	0.733	0.996	0.900	0	0.999
PSMA3	PSMA7	9606.ENSP00000216455	9606.ENSP00000359910	0	0	0.435	0.801	0.984	0.993	0.900	0	0.999
PSMA3	PSMB8	9606.ENSP00000216455	9606.ENSP00000364016	0	0	0	0	0.652	0.994	0.800	0	0.999
PSMA3	PSMB1	9606.ENSP00000216455	9606.ENSP00000262193	0	0	0.322	0	0.955	0.997	0.900	0	0.999
PSMA3	PSMA6	9606.ENSP00000216455	9606.ENSP00000261479	0	0	0.383	0.790	0.995	0.997	0.900	0	0.999
PSMA3	PSMB3	9606.ENSP00000216455	9606.ENSP00000483688	0	0	0	0	0.945	0.997	0.900	0	0.999
PSMA3	PSMB6	9606.ENSP00000216455	9606.ENSP00000270586	0	0	0	0	0.895	0.997	0.900	0	0.999
PSMA3	PSMD2	9606.ENSP00000216455	9606.ENSP00000310129	0	0	0	0	0.784	0.996	0.800	0	0.999
PSMA4	VCP	9606.ENSP00000044462	9606.ENSP00000351777	0	0	0	0	0.364	0.915	0	0	0.944
PSMA4	PSMD11	9606.ENSP00000044462	9606.ENSP00000261712	0	0	0	0	0.896	0.996	0.900	0	0.999
PSMA4	PSMB2	9606.ENSP00000044462	9606.ENSP00000362334	0	0	0	0	0.968	0.997	0.900	0	0.999
PSMA4	PSMB4	9606.ENSP00000044462	9606.ENSP00000290541	0	0	0	0	0.916	0.997	0.900	0	0.999
PSMA4	PSMC6	9606.ENSP00000044462	9606.ENSP00000401802	0.059	0	0	0	0.938	0.996	0.800	0	0.999
PSMA4	PSMA5	9606.ENSP00000044462	9606.ENSP00000271308	0	0	0.419	0.827	0.985	0.997	0.900	0	0.999
PSMA4	PSMD3	9606.ENSP00000044462	9606.ENSP00000264639	0	0	0	0	0.850	0.996	0.900	0	0.999
PSMA4	PSMA7	9606.ENSP00000044462	9606.ENSP00000359910	0	0	0.361	0.866	0.981	0.995	0.900	0	0.999
PSMA4	PSMB8	9606.ENSP00000044462	9606.ENSP00000364016	0	0	0	0	0.651	0.993	0.800	0	0.999
PSMA4	PSMA6	9606.ENSP00000044462	9606.ENSP00000261479	0	0	0.347	0.820	0.996	0.997	0.900	0	0.999
PSMA4	PSMB3	9606.ENSP00000044462	9606.ENSP00000483688	0	0	0	0	0.952	0.997	0.900	0	0.999
PSMA4	PSMB1	9606.ENSP00000044462	9606.ENSP00000262193	0	0	0.216	0	0.972	0.997	0.900	0	0.999
PSMA4	PSMB6	9606.ENSP00000044462	9606.ENSP00000270586	0	0	0	0	0.900	0.997	0.900	0	0.999
PSMA4	PSMD2	9606.ENSP00000044462	9606.ENSP00000310129	0	0	0	0	0.777	0.996	0.800	0	0.999
PSMA5	PSMA6	9606.ENSP00000271308	9606.ENSP00000261479	0	0	0.421	0.795	0.984	0.997	0.900	0	0.999
PSMA5	PSMD11	9606.ENSP00000271308	9606.ENSP00000261712	0	0	0	0	0.909	0.996	0.900	0	0.999
PSMA5	PSMB1	9606.ENSP00000271308	9606.ENSP00000262193	0	0	0.346	0	0.959	0.997	0.900	0	0.999
PSMA5	PSMD3	9606.ENSP00000271308	9606.ENSP00000264639	0	0	0	0	0.735	0.996	0.900	0	0.999
PSMA5	PSMB6	9606.ENSP00000271308	9606.ENSP00000270586	0	0	0.216	0	0.938	0.997	0.900	0	0.999
PSMA5	PSMD2	9606.ENSP00000271308	9606.ENSP00000310129	0	0	0	0	0.879	0.996	0.800	0	0.999
PSMA5	PSMB3	9606.ENSP00000271308	9606.ENSP00000483688	0	0	0	0	0.957	0.997	0.900	0	0.999
PSMA5	PSMB8	9606.ENSP00000271308	9606.ENSP00000364016	0	0	0.213	0.618	0.753	0.994	0.800	0	0.999
PSMA5	PSMA7	9606.ENSP00000271308	9606.ENSP00000359910	0	0	0.434	0.866	0.978	0.993	0.900	0	0.999
PSMA5	PSMB4	9606.ENSP00000271308	9606.ENSP00000290541	0	0	0	0	0.956	0.997	0.900	0	0.999
PSMA5	PSMC6	9606.ENSP00000271308	9606.ENSP00000401802	0.059	0	0.213	0	0.893	0.996	0.800	0	0.999
PSMA5	PSMB2	9606.ENSP00000271308	9606.ENSP00000362334	0	0	0	0	0.945	0.997	0.900	0	0.999
PSMA6	PSMB1	9606.ENSP00000261479	9606.ENSP00000262193	0	0	0.228	0	0.960	0.997	0.900	0	0.999
PSMA6	PSMB3	9606.ENSP00000261479	9606.ENSP00000483688	0	0	0	0	0.955	0.997	0.900	0	0.999
PSMA6	PSMB8	9606.ENSP00000261479	9606.ENSP00000364016	0	0	0	0	0.649	0.994	0.800	0	0.999
PSMA6	PSMD2	9606.ENSP00000261479	9606.ENSP00000310129	0	0	0	0	0.688	0.996	0.800	0	0.999
PSMA6	PSMB6	9606.ENSP00000261479	9606.ENSP00000270586	0	0	0.210	0	0.834	0.997	0.900	0	0.999
PSMA6	PSMB4	9606.ENSP00000261479	9606.ENSP00000290541	0	0	0	0	0.923	0.997	0.900	0	0.999
PSMA6	PSMC6	9606.ENSP00000261479	9606.ENSP00000401802	0.059	0	0.222	0	0.835	0.996	0.800	0	0.999
PSMA6	PSMB2	9606.ENSP00000261479	9606.ENSP00000362334	0	0	0.219	0	0.978	0.997	0.900	0	0.999
PSMA6	PSMD11	9606.ENSP00000261479	9606.ENSP00000261712	0	0	0	0	0.751	0.996	0.900	0	0.999
PSMA6	PSMA7	9606.ENSP00000261479	9606.ENSP00000359910	0	0	0.419	0.818	0.977	0.993	0.900	0	0.999
PSMA6	PSMD3	9606.ENSP00000261479	9606.ENSP00000264639	0	0	0	0	0.696	0.995	0.900	0	0.999
PSMA7	PSMD11	9606.ENSP00000359910	9606.ENSP00000261712	0	0	0	0	0.790	0.988	0.900	0	0.999
PSMA7	PSMB1	9606.ENSP00000359910	9606.ENSP00000262193	0	0	0.302	0	0.933	0.994	0.900	0	0.999
PSMA7	PSMD3	9606.ENSP00000359910	9606.ENSP00000264639	0	0	0	0	0.716	0.982	0.900	0	0.999
PSMA7	PSMB6	9606.ENSP00000359910	9606.ENSP00000270586	0	0	0	0	0.876	0.993	0.900	0	0.999
PSMA7	PSMB4	9606.ENSP00000359910	9606.ENSP00000290541	0	0	0	0	0.902	0.994	0.900	0	0.999
PSMA7	PSMD2	9606.ENSP00000359910	9606.ENSP00000310129	0	0	0	0	0.769	0.988	0.800	0	0.999
PSMA7	RAC1	9606.ENSP00000359910	9606.ENSP00000348461	0	0	0	0	0.051	0.069	0.900	0	0.903
PSMA7	PSMC6	9606.ENSP00000359910	9606.ENSP00000401802	0.059	0	0.248	0	0.830	0.993	0.800	0	0.999
PSMA7	PSMB2	9606.ENSP00000359910	9606.ENSP00000362334	0	0	0.212	0	0.949	0.993	0.900	0	0.999
PSMA7	PSMB3	9606.ENSP00000359910	9606.ENSP00000483688	0	0	0	0	0.934	0.993	0.900	0	0.999
PSMA7	PSMB8	9606.ENSP00000359910	9606.ENSP00000364016	0	0	0.231	0	0.507	0.984	0.800	0	0.998
PSMB1	PSMD11	9606.ENSP00000262193	9606.ENSP00000261712	0	0	0	0	0.654	0.994	0.900	0	0.999
PSMB1	VCP	9606.ENSP00000262193	9606.ENSP00000351777	0	0	0	0	0.473	0.853	0	0	0.919
PSMB1	PSMB8	9606.ENSP00000262193	9606.ENSP00000364016	0	0	0	0	0.798	0.993	0.800	0	0.999
PSMB1	PSMB3	9606.ENSP00000262193	9606.ENSP00000483688	0	0	0.241	0.734	0.977	0.997	0.900	0	0.999
PSMB1	PSMD2	9606.ENSP00000262193	9606.ENSP00000310129	0	0	0	0	0.473	0.996	0.800	0	0.999
PSMB1	PSMB6	9606.ENSP00000262193	9606.ENSP00000270586	0	0	0.202	0.606	0.951	0.997	0.900	0	0.999
PSMB1	PSMB2	9606.ENSP00000262193	9606.ENSP00000362334	0	0	0	0.680	0.978	0.997	0.900	0	0.999
PSMB1	PSMC6	9606.ENSP00000262193	9606.ENSP00000401802	0.059	0	0	0	0.875	0.997	0.800	0	0.999
PSMB1	PSMB4	9606.ENSP00000262193	9606.ENSP00000290541	0	0	0	0	0.948	0.997	0.900	0	0.999
PSMB1	PSMD3	9606.ENSP00000262193	9606.ENSP00000264639	0	0	0	0	0.672	0.977	0.900	0	0.999
PSMB2	PSMD11	9606.ENSP00000362334	9606.ENSP00000261712	0	0	0	0	0.655	0.995	0.900	0	0.999
PSMB2	PSMD3	9606.ENSP00000362334	9606.ENSP00000264639	0	0	0	0	0.778	0.989	0.900	0	0.999
PSMB2	PSMB6	9606.ENSP00000362334	9606.ENSP00000270586	0	0	0	0	0.923	0.997	0.900	0	0.999
PSMB2	PSMB4	9606.ENSP00000362334	9606.ENSP00000290541	0	0	0	0	0.946	0.997	0.900	0	0.999
PSMB2	PSMD2	9606.ENSP00000362334	9606.ENSP00000310129	0	0	0	0	0.418	0.997	0.800	0	0.999
PSMB2	PSMB3	9606.ENSP00000362334	9606.ENSP00000483688	0	0	0.211	0	0.982	0.997	0.900	0	0.999
PSMB2	PSMB8	9606.ENSP00000362334	9606.ENSP00000364016	0	0	0	0.627	0.651	0.994	0.800	0	0.999
PSMB2	PSMC6	9606.ENSP00000362334	9606.ENSP00000401802	0.059	0	0	0	0.861	0.997	0.800	0	0.999
PSMB3	PSMD11	9606.ENSP00000483688	9606.ENSP00000261712	0	0	0	0	0.432	0.996	0.900	0	0.999
PSMB3	PSMD3	9606.ENSP00000483688	9606.ENSP00000264639	0	0	0	0	0.697	0.995	0.900	0	0.999
PSMB3	PSMB6	9606.ENSP00000483688	9606.ENSP00000270586	0	0	0	0.652	0.952	0.997	0.900	0	0.999
PSMB3	PSMB4	9606.ENSP00000483688	9606.ENSP00000290541	0	0	0	0	0.954	0.997	0.900	0	0.999
PSMB3	PSMD2	9606.ENSP00000483688	9606.ENSP00000310129	0	0	0	0	0.401	0.996	0.800	0	0.999
PSMB3	PSMB8	9606.ENSP00000483688	9606.ENSP00000364016	0	0	0	0.639	0.651	0.994	0.800	0	0.999
PSMB3	PSMC6	9606.ENSP00000483688	9606.ENSP00000401802	0.059	0	0	0	0.890	0.996	0.800	0	0.999
PSMB4	PSMD11	9606.ENSP00000290541	9606.ENSP00000261712	0	0	0	0	0.579	0.993	0.900	0	0.999
PSMB4	PSMD3	9606.ENSP00000290541	9606.ENSP00000264639	0	0	0	0	0.692	0.989	0.900	0	0.999
PSMB4	PSMB6	9606.ENSP00000290541	9606.ENSP00000270586	0	0	0	0	0.938	0.997	0.900	0	0.999
PSMB4	PSMC6	9606.ENSP00000290541	9606.ENSP00000401802	0	0	0	0	0.861	0.996	0.800	0	0.999
PSMB4	PSMB8	9606.ENSP00000290541	9606.ENSP00000364016	0	0	0	0.598	0.758	0.994	0.800	0	0.999
PSMB4	PSMD2	9606.ENSP00000290541	9606.ENSP00000310129	0	0	0	0	0.485	0.996	0.800	0	0.999
PSMB6	PSMD11	9606.ENSP00000270586	9606.ENSP00000261712	0	0	0	0	0.451	0.977	0.900	0	0.998
PSMB6	PSMD3	9606.ENSP00000270586	9606.ENSP00000264639	0	0	0	0	0.674	0.985	0.900	0	0.999
PSMB6	PSMB8	9606.ENSP00000270586	9606.ENSP00000364016	0	0	0.286	0.740	0.633	0.970	0.800	0	0.997
PSMB6	PSMC6	9606.ENSP00000270586	9606.ENSP00000401802	0	0	0	0	0.764	0.996	0.800	0	0.999
PSMB6	PSMD2	9606.ENSP00000270586	9606.ENSP00000310129	0	0	0	0	0.431	0.994	0.800	0	0.999
PSMB8	PSMD11	9606.ENSP00000364016	9606.ENSP00000261712	0	0	0	0	0.207	0.866	0.800	0	0.976
PSMB8	PSMD3	9606.ENSP00000364016	9606.ENSP00000264639	0	0	0	0	0.467	0.895	0.800	0	0.987
PSMB8	PSMD2	9606.ENSP00000364016	9606.ENSP00000310129	0	0	0	0	0.166	0.928	0.800	0	0.987
PSMB8	PSMC6	9606.ENSP00000364016	9606.ENSP00000401802	0.059	0	0	0	0.652	0.980	0.800	0	0.998
PSMC6	PSMD11	9606.ENSP00000401802	9606.ENSP00000261712	0	0	0	0	0.873	0.996	0.800	0	0.999
PSMC6	PSMD3	9606.ENSP00000401802	9606.ENSP00000264639	0	0	0	0	0.938	0.996	0.800	0	0.999
PSMC6	PSMD2	9606.ENSP00000401802	9606.ENSP00000310129	0	0	0	0	0.885	0.997	0.800	0	0.999
PSMC6	VCP	9606.ENSP00000401802	9606.ENSP00000351777	0	0	0.265	0.814	0.511	0.851	0	0	0.927
PSMD11	VCP	9606.ENSP00000261712	9606.ENSP00000351777	0	0	0	0	0.485	0.854	0	0	0.921
PSMD11	PSMD3	9606.ENSP00000261712	9606.ENSP00000264639	0	0	0	0	0.910	0.997	0.900	0	0.999
PSMD11	PSMD2	9606.ENSP00000261712	9606.ENSP00000310129	0	0	0	0	0.978	0.996	0.800	0	0.999
PSMD2	PSMD3	9606.ENSP00000310129	9606.ENSP00000264639	0	0	0	0	0.924	0.995	0.800	0	0.999
PSMD2	VCP	9606.ENSP00000310129	9606.ENSP00000351777	0	0	0	0	0.873	0.849	0	0	0.980
PSMD3	VCP	9606.ENSP00000264639	9606.ENSP00000351777	0	0	0	0	0.666	0.789	0	0	0.926
PTPRJ	SRC	9606.ENSP00000400010	9606.ENSP00000362680	0	0	0	0	0.062	0.078	0.900	0	0.905
PYGL	UGP2	9606.ENSP00000216392	9606.ENSP00000338703	0	0	0	0	0.215	0	0.900	0	0.918
RAB10	RALA	9606.ENSP00000264710	9606.ENSP00000005257	0	0	0.438	0.788	0.105	0.171	0.900	0	0.926
RAB14	RALA	9606.ENSP00000362946	9606.ENSP00000005257	0	0	0.434	0.786	0.149	0	0.900	0	0.919
RAB1A	RAB7A	9606.ENSP00000387286	9606.ENSP00000265062	0	0	0.437	0.851	0.380	0.930	0	0	0.957
RAB5C	SORT1	9606.ENSP00000447053	9606.ENSP00000256637	0	0	0	0	0.062	0.101	0.900	0	0.908
RAC1	RALA	9606.ENSP00000348461	9606.ENSP00000005257	0	0	0	0.720	0.074	0.150	0.900	0	0.914
RAC1	TLN1	9606.ENSP00000348461	9606.ENSP00000316029	0	0	0	0	0	0.056	0.900	0	0.901
RAC1	RHOG	9606.ENSP00000348461	9606.ENSP00000339467	0	0	0.443	0.969	0.063	0	0.900	0	0.903
RAC1	SDC4	9606.ENSP00000348461	9606.ENSP00000361818	0	0	0	0	0	0	0.900	0	0.900
RAC1	RHOA	9606.ENSP00000348461	9606.ENSP00000400175	0	0	0.408	0.945	0.114	0.370	0.900	0	0.940
RAC1	SRC	9606.ENSP00000348461	9606.ENSP00000362680	0	0	0	0	0	0.345	0.900	0	0.931
RALA	RALB	9606.ENSP00000005257	9606.ENSP00000272519	0	0	0.448	0.979	0.063	0	0.900	0	0.903
RALA	SRC	9606.ENSP00000005257	9606.ENSP00000362680	0	0	0	0	0	0.140	0.900	0	0.910
RALB	SRC	9606.ENSP00000272519	9606.ENSP00000362680	0	0	0	0	0	0.140	0.900	0	0.910
RAP1B	YWHAZ	9606.ENSP00000250559	9606.ENSP00000379287	0	0	0	0	0.071	0.147	0.900	0	0.913
RDX	SLC9A3R1	9606.ENSP00000384136	9606.ENSP00000262613	0	0	0	0	0.062	0.870	0.800	0	0.973
RHOA	VCL	9606.ENSP00000400175	9606.ENSP00000211998	0	0	0	0	0	0.095	0.900	0	0.905
RHOA	TLN1	9606.ENSP00000400175	9606.ENSP00000316029	0	0	0	0	0.082	0	0.900	0	0.904
RHOA	SRC	9606.ENSP00000400175	9606.ENSP00000362680	0	0	0	0	0.084	0.140	0.900	0	0.914
RPL13	RPS9	9606.ENSP00000307889	9606.ENSP00000302896	0	0	0	0	0.991	0.995	0	0	0.999
RPL13	RPL15	9606.ENSP00000307889	9606.ENSP00000309334	0	0	0	0	0.992	0.997	0	0	0.999
RPL13	RPS8	9606.ENSP00000307889	9606.ENSP00000379888	0	0	0	0	0.997	0.997	0	0	0.999
RPL13	RPS13	9606.ENSP00000307889	9606.ENSP00000435777	0	0	0	0	0.995	0.996	0	0	0.999
RPL15	RPS9	9606.ENSP00000309334	9606.ENSP00000302896	0	0	0.262	0	0.991	0.995	0	0	0.999
RPL15	RPS13	9606.ENSP00000309334	9606.ENSP00000435777	0	0	0.249	0	0.994	0.996	0	0	0.999
RPL15	RPS8	9606.ENSP00000309334	9606.ENSP00000379888	0	0	0	0	0.993	0.997	0	0	0.999
RPS13	RPS9	9606.ENSP00000435777	9606.ENSP00000302896	0.053	0	0	0	0.976	0.997	0.900	0	0.999
RPS13	RPS8	9606.ENSP00000435777	9606.ENSP00000379888	0	0	0	0	0.996	0.997	0.900	0	0.999
RPS8	RPS9	9606.ENSP00000379888	9606.ENSP00000302896	0	0	0	0	0.992	0.997	0.900	0	0.999
SDC4	SDCBP	9606.ENSP00000361818	9606.ENSP00000260130	0	0	0	0	0	0.932	0.900	0	0.992
SDC4	THBS1	9606.ENSP00000361818	9606.ENSP00000260356	0	0	0	0	0.098	0	0.900	0	0.905
SDC4	VCAN	9606.ENSP00000361818	9606.ENSP00000265077	0	0	0	0	0	0	0.900	0	0.900
SDC4	TNC	9606.ENSP00000361818	9606.ENSP00000265131	0	0	0	0	0.077	0	0.900	0	0.903
SERPINC1	VWF	9606.ENSP00000356671	9606.ENSP00000261405	0	0	0	0	0	0	0.900	0	0.900
SFN	YWHAH	9606.ENSP00000340989	9606.ENSP00000248975	0	0	0	0.965	0	0.130	0.900	0	0.909
SFN	YWHAG	9606.ENSP00000340989	9606.ENSP00000306330	0	0	0	0.965	0	0.692	0.900	0	0.967
SFN	YWHAB	9606.ENSP00000340989	9606.ENSP00000361930	0	0	0	0.968	0	0.130	0.900	0	0.909
SFN	YWHAZ	9606.ENSP00000340989	9606.ENSP00000379287	0	0	0	0.971	0	0.773	0.900	0	0.976
SORT1	TFRC	9606.ENSP00000256637	9606.ENSP00000353224	0	0	0	0	0.088	0	0.900	0	0.904
SPINT1	ST14	9606.ENSP00000342098	9606.ENSP00000278742	0	0	0	0	0.549	0.863	0	0	0.935
SPON1	THBS1	9606.ENSP00000460236	9606.ENSP00000260356	0	0	0	0.555	0	0	0.900	0	0.900
SPTBN1	SRC	9606.ENSP00000349259	9606.ENSP00000362680	0	0	0	0	0.062	0.102	0.900	0	0.908
SRC	VCL	9606.ENSP00000362680	9606.ENSP00000211998	0	0	0	0	0.062	0.213	0.900	0	0.919
SRC	TNC	9606.ENSP00000362680	9606.ENSP00000265131	0	0	0	0	0	0.056	0.900	0	0.901
SRC	TLN1	9606.ENSP00000362680	9606.ENSP00000316029	0	0	0	0	0.093	0.270	0.900	0	0.928
STX7	YKT6	9606.ENSP00000356918	9606.ENSP00000223369	0	0	0	0	0.086	0.804	0.800	0	0.961
STXBP2	VCL	9606.ENSP00000413606	9606.ENSP00000211998	0	0	0	0	0.062	0.062	0.900	0	0.904
STXBP2	TLN1	9606.ENSP00000413606	9606.ENSP00000316029	0	0	0	0	0.133	0	0.900	0	0.909
STXBP2	TAGLN2	9606.ENSP00000413606	9606.ENSP00000357076	0	0	0	0	0.083	0.216	0.900	0	0.921
STXBP2	WDR1	9606.ENSP00000413606	9606.ENSP00000427687	0	0	0	0	0.082	0.077	0.900	0	0.907
TAGLN2	VCL	9606.ENSP00000357076	9606.ENSP00000211998	0	0	0	0	0.084	0	0.900	0	0.904
TAGLN2	TLN1	9606.ENSP00000357076	9606.ENSP00000316029	0	0	0	0	0.115	0	0.900	0	0.907
TAGLN2	WDR1	9606.ENSP00000357076	9606.ENSP00000427687	0	0	0	0	0.170	0	0.900	0	0.913
TALDO1	TPI1	9606.ENSP00000321259	9606.ENSP00000229270	0.185	0	0	0	0.137	0.788	0.800	0	0.966
TALDO1	TKT	9606.ENSP00000321259	9606.ENSP00000391481	0.185	0	0	0	0.655	0.775	0.900	0	0.992
TKT	TPI1	9606.ENSP00000391481	9606.ENSP00000229270	0.178	0	0	0	0.086	0.856	0.800	0	0.975
TLN1	VCL	9606.ENSP00000316029	9606.ENSP00000211998	0	0	0	0	0.144	0.978	0.900	0	0.997
TLN1	WDR1	9606.ENSP00000316029	9606.ENSP00000427687	0	0	0	0	0.453	0	0.900	0	0.943
TSN	TSNAX	9606.ENSP00000374332	9606.ENSP00000355599	0	0	0	0.643	0.339	0.997	0.800	0	0.999
VCL	WDR1	9606.ENSP00000211998	9606.ENSP00000427687	0	0	0	0	0.128	0	0.900	0	0.909
VPS28	VPS37B	9606.ENSP00000366565	9606.ENSP00000267202	0	0	0	0	0.062	0.984	0.900	0	0.998
VPS4A	VPS4B	9606.ENSP00000254950	9606.ENSP00000238497	0	0	0.446	0.981	0.046	0.879	0.800	0	0.975
VPS4A	VTA1	9606.ENSP00000254950	9606.ENSP00000356602	0	0	0	0	0.087	0.910	0.800	0	0.982
VPS4B	VTA1	9606.ENSP00000238497	9606.ENSP00000356602	0	0	0	0	0.087	0.834	0.800	0	0.967
YWHAB	YWHAH	9606.ENSP00000361930	9606.ENSP00000248975	0	0	0	0.973	0.119	0.883	0.900	0	0.988
YWHAB	YWHAG	9606.ENSP00000361930	9606.ENSP00000306330	0	0	0	0.974	0.190	0.800	0.900	0	0.982
YWHAB	YWHAZ	9606.ENSP00000361930	9606.ENSP00000379287	0	0	0	0.982	0.207	0.883	0.900	0	0.989
YWHAG	YWHAH	9606.ENSP00000306330	9606.ENSP00000248975	0	0	0	0.982	0.160	0.881	0.900	0	0.989
YWHAG	YWHAZ	9606.ENSP00000306330	9606.ENSP00000379287	0	0	0	0.973	0.172	0.881	0.900	0	0.989
YWHAH	YWHAZ	9606.ENSP00000248975	9606.ENSP00000379287	0	0	0	0.973	0.370	0.882	0.900	0	0.991
